# Supplementary material for: Application of Lipidomics in Psychiatry: Plasma-Based Potential Biomarkers in Schizophrenia and Bipolar Disorder
Source: Metabolites. 2023 Apr 27;13(5):600. doi: 10.3390/metabo13050600 (PMC10222421; doi:10.3390/metabo13050600)
Supplement: Supplementary file 1 [file metabolites-13-00600-s001.zip]

Archive with 3 entries (3 files):
- metabolites-2347063-supplementary.pdf
- Supplementary_Tables_S3-S5.xlsx
- Supplementary_Tables_S9-S14-CORRECTED.xlsx
