# Supplementary material for: Application of Lipidomics in Psychiatry: Plasma-Based Potential Biomarkers in Schizophrenia and Bipolar Disorder
Source: Metabolites. 2023 Apr 27;13(5):600. doi: 10.3390/metabo13050600 (PMC10222421; doi:10.3390/metabo13050600)
Supplement: Supplementary file 1 [file metabolites-13-00600-s001.zip › Supplementary_Tables_S3-S5.xlsx]

## Sheet: BD⨯CT
Table S3. List of significant features identified by OPLS-DA between BD and CT groups, in descending order of VIP scores
Predictive component		Ortogonal component
Feature	VIP score	Feature	VIP score
540.334	2.20619	374.908	1.92537
481.315	2.20496	238.932	1.91432
543.342	2.1846	307.924	1.89014
541.337	2.17274	306.92	1.85793
889.622	2.17245	308.917	1.85775
595.383	2.14661	240.929	1.85107
542.339	2.14255	442.896	1.82767
957.61	2.1293	510.883	1.82656
480.311	2.10014	578.872	1.82086
967.639	2.09398	734.557	1.81452
538.317	2.06036	425.867	1.8071
539.321	2.04892	733.554	1.79363
890.627	1.99944	443.899	1.79029
727.655	1.97782	444.892	1.7509
726.658	1.97208	376.905	1.73577
1037.68	1.91204	375.911	1.73456
100.073	1.89527	646.859	1.73022
1035.67	1.89467	714.847	1.71994
612.596	1.88984	512.88	1.71314
1036.67	1.87016	101.52	1.70789
453.284	1.85272	561.842	1.68535
968.643	1.84158	930.652	1.67257
452.28	1.82276	720.541	1.67237
371.903	1.81138	391.898	1.6723
716.659	1.7908	719.537	1.66497
367.908	1.77427	138.933	1.66268
115.076	1.77223	580.868	1.66234
439.89	1.75841	874.713	1.66116
899.651	1.7451	367.908	1.64461
900.654	1.73147	931.655	1.63927
435.896	1.72228	721.544	1.62965
315.255	1.70098	873.709	1.62292
984.629	1.69525	629.831	1.61946
507.877	1.678	144.045	1.61728
613.6	1.65476	674.534	1.6124
643.853	1.63651	913.667	1.59555
584.565	1.62574	731.538	1.59491
688.629	1.62075	673.529	1.59283
738.665	1.61711	435.896	1.58458
640.628	1.59406	788.529	1.58452
566.349	1.58575	932.623	1.58401
736.686	1.57248	782.835	1.58193
1104.66	1.56864	648.856	1.57743
1103.66	1.56281	914.67	1.57347
567.352	1.54734	323.91	1.5709
500.281	1.53892	636.829	1.5651
641.631	1.53672	845.679	1.564
624.296	1.5241	207.917	1.56334
822.832	1.52166	787.526	1.55773
249.979	1.51759	832.667	1.54675
186.93	1.50656	872.697	1.54366
734.266	1.48253	846.682	1.54273
501.284	1.46034	104.953	1.53044
757.673	1.43754	755.514	1.5261
904.642	1.43256	831.664	1.52556
130.983	1.43047	833.67	1.5144
436.892	1.41238	432.867	1.50752
433.879	1.40792	735.527	1.49511
569.852	1.40452	103.077	1.4897
983.631	1.39732	745.553	1.48505
318.953	1.37972	871.695	1.48387
475.888	1.37688	785.655	1.4823
384.937	1.37574	668.605	1.47619
387.116	1.37473	875.715	1.47301
585.568	1.37096	927.683	1.45603
249.979	1.35877	150.947	1.45523
903.638	1.35388	888.73	1.44709
385.941	1.35315	716.844	1.4449
985.621	1.35132	928.686	1.44166
503.884	1.34502	746.557	1.43781
527.319	1.34405	491.362	1.43243
262.016	1.34356	929.689	1.43064
766.696	1.34333	886.713	1.42893
405.27	1.34018	887.728	1.41971
180.973	1.32616	659.513	1.41464
246.905	1.31469	813.542	1.41084
478.296	1.31118	861.702	1.41019
543.877	1.30895	289.892	1.39731
985.642	1.30415	859.695	1.38792
316.949	1.30019	981.655	1.37444
589.337	1.29246	885.711	1.37335
588.333	1.29182	214.924	1.36529
317.953	1.29063	917.638	1.3634
365.89	1.28752	860.698	1.36106
479.299	1.28225	941.698	1.3605
637.84	1.28157	814.545	1.35304
362.941	1.27022	688.629	1.34509
594.845	1.25489	244.895	1.33584
491.362	1.23997	697.819	1.33442
469.915	1.23962	799.67	1.32765
571.871	1.23859	237.897	1.32301
898.693	1.23811	396.893	1.32232
205.989	1.23254	640.628	1.31605
771.508	1.20791	850.821	1.31089
900.71	1.20249	942.701	1.30999
686.263	1.19339	214.421	1.27966
409.313	1.1907	613.6	1.27729
867.641	1.1898	995.67	1.27044
688.617	1.18949	878.697	1.24612
240.929	1.17403	249.979	1.23608
621.34	1.16692	527.873	1.23497
150.947	1.16342	800.673	1.23014
899.698	1.16239	585.568	1.22962
407.9	1.16236	877.689	1.2262
859.686	1.14674	430.928	1.21497
238.932	1.13468	957.61	1.21429
452.924	1.1327	761.549	1.19581
333.94	1.1207	532.868	1.19312
281.136	1.11991	771.508	1.18942
640.993	1.11976	797.523	1.18344
981.655	1.11668	475.888	1.17326
609.324	1.10789	862.698	1.16726
380.274	1.1019	480.311	1.16021
787.526	1.0963	621.34	1.15417
915.642	1.09529	566.903	1.15301
320.888	1.09097	620.337	1.15148
608.322	1.09089	542.339	1.14245
138.933	1.08741	481.315	1.14008
410.316	1.08654	859.686	1.13953
797.655	1.08463	503.884	1.13926
453.928	1.08051	1037.68	1.13458
788.529	1.07363	797.655	1.13426
610.327	1.07184	541.337	1.13399
526.858	1.06388	900.654	1.13053
691.54	1.05961	899.651	1.11779
394.893	1.0566	527.319	1.11483
562.318	1.05587	1104.66	1.11397
563.321	1.05383	983.631	1.09633
662.833	1.04887	609.324	1.09557
452.924	1.04467	439.89	1.09502
254.927	1.03857	543.342	1.09184
510.884	1.03454	610.327	1.09175
104.953	1.03296	148.95	1.08636
472.884	1.03239	867.641	1.08455
388.876	1.03197	540.334	1.08211
473.402	1.02955	641.631	1.07955
520.911	1.02697	984.629	1.07825
214.421	1.01773	1103.66	1.07819
685.257	1.00032	507.877	1.07461
		985.621	1.07154
		1036.67	1.06983
		1035.67	1.06343
		688.617	1.05438
		387.116	1.04977
		772.572	1.03876
		584.565	1.03611
		473.402	1.03351
		576.31	1.03113
		543.877	1.02552
		926.67	1.02161
		727.655	1.0172
		612.596	1.01519
		876.686	1.01168
		771.569	1.00543

## Sheet: SZ⨯CT
Table S4. List of significant features identified by OPLS-DA between CT and SZ groups, in descending order of VIP scores
Predictive component		Ortogonal component
Feature	VIP score	Feature	VIP score
904.642	2.2946	475.888	1.49874
903.638	2.179	543.877	1.47538
873.709	2.09015	571.871	1.46626
620.337	2.08484	503.884	1.45957
621.34	2.07816	537.9	1.45634
874.713	2.06019	757.673	1.45583
785.655	2.04273	405.27	1.41375
659.513	2.01186	469.915	1.41258
673.529	2.00281	822.832	1.41228
899.651	1.99554	894.663	1.38903
1035.67	1.98009	803.511	1.38282
846.682	1.97795	384.937	1.37707
721.544	1.97454	436.892	1.37307
720.541	1.96784	387.116	1.36945
1037.68	1.96783	679.852	1.36346
540.334	1.96657	850.821	1.36218
719.537	1.95948	385.941	1.35673
733.554	1.95718	915.642	1.35641
543.342	1.95407	918.809	1.3541
542.339	1.94864	656.888	1.34745
1036.67	1.94702	407.9	1.34714
539.321	1.94275	520.912	1.34321
845.679	1.93806	797.655	1.33985
736.686	1.9316	735.527	1.3392
541.337	1.93077	766.696	1.33811
731.538	1.91974	707.847	1.33679
1103.66	1.91904	876.686	1.33483
1104.66	1.8925	736.528	1.33231
538.317	1.88753	452.924	1.33137
734.557	1.88163	180.973	1.3242
875.715	1.87769	762.543	1.32211
900.654	1.87113	805.511	1.3215
788.529	1.86328	453.928	1.32131
727.655	1.85979	367.908	1.31926
480.311	1.84307	797.523	1.31499
101.52	1.83719	521.916	1.31304
914.67	1.81499	435.896	1.30794
913.667	1.80987	737.523	1.30663
481.315	1.80795	186.93	1.30249
890.627	1.80559	316.949	1.30053
567.352	1.79148	315.255	1.29873
787.526	1.78778	716.659	1.29724
889.622	1.76181	588.9	1.29064
941.698	1.74414	862.698	1.28348
566.349	1.74385	481.315	1.28293
771.508	1.70464	333.94	1.27832
614.349	1.70048	877.689	1.2764
942.701	1.69103	507.877	1.27474
562.318	1.67718	317.953	1.27369
563.321	1.67564	903.638	1.27092
674.534	1.65802	323.91	1.27032
930.652	1.65512	746.557	1.26387
833.67	1.6411	799.67	1.26199
595.383	1.63527	917.653	1.26173
609.324	1.63354	918.656	1.25853
608.322	1.61808	439.89	1.25668
872.697	1.61239	480.311	1.2464
615.352	1.61147	860.698	1.24432
500.281	1.60059	785.655	1.24313
100.073	1.59031	923.698	1.24238
115.076	1.58528	784.833	1.2407
501.284	1.56936	318.953	1.23999
755.514	1.56776	745.553	1.23915
832.667	1.5642	919.652	1.23783
931.655	1.54412	654.313	1.2344
831.664	1.53624	868.648	1.23163
207.917	1.53157	738.665	1.22415
610.327	1.52692	859.695	1.22237
635.341	1.50599	800.673	1.21816
656.321	1.48949	904.642	1.21794
862.698	1.48322	454.929	1.21457
903.622	1.48174	861.702	1.21299
576.31	1.46692	846.682	1.21245
871.695	1.43276	724.876	1.21208
726.658	1.43186	371.903	1.20692
634.337	1.42838	128.959	1.20629
697.819	1.42266	845.679	1.2052
735.527	1.4195	214.924	1.19916
981.655	1.41719	566.349	1.19708
867.641	1.41656	903.622	1.19572
577.313	1.39828	380.274	1.19458
589.337	1.38139	589.903	1.19273
588.333	1.36362	833.67	1.18956
419.308	1.34372	575.471	1.18666
918.656	1.32973	546.294	1.18555
920.679	1.32609	674.534	1.18399
915.642	1.3029	612.596	1.18378
957.61	1.29507	214.421	1.1832
772.572	1.29014	567.352	1.18245
917.653	1.28229	249.979	1.1817
771.569	1.27157	590.904	1.18002
927.672	1.24427	527.319	1.17284
967.639	1.22603	527.873	1.17269
624.296	1.21863	569.852	1.16691
439.89	1.21609	248.961	1.16109
561.386	1.21482	254.927	1.15831
898.693	1.21155	207.917	1.15722
371.903	1.20286	205.989	1.15624
921.683	1.18622	831.664	1.15597
899.698	1.18015	832.667	1.15572
643.853	1.16127	584.565	1.15471
686.263	1.15436	688.629	1.14936
676.308	1.15405	640.628	1.14735
860.654	1.14661	878.697	1.14727
876.686	1.14456	813.542	1.14568
205.989	1.13744	522.917	1.14357
985.642	1.13139	410.316	1.14339
800.673	1.13035	543.342	1.14257
968.643	1.09945	626.612	1.14211
618.482	1.07911	479.299	1.13483
932.623	1.07841	1037.68	1.1347
240.929	1.07182	641.631	1.13371
367.908	1.06425	540.334	1.13329
654.313	1.062	1036.67	1.13279
573.455	1.03145	714.847	1.13082
246.905	1.03065	478.296	1.12942
249.979	1.02247	897.683	1.12807
150.947	1.00998	1035.67	1.12798
574.459	1.00909	388.876	1.12787
247.984	1.00498	129.975	1.12687
685.257	1.00261	814.545	1.12516
		394.893	1.12432
		541.337	1.12392
		859.686	1.12373
		573.455	1.12368
		262.016	1.1226
		574.459	1.11927
		621.34	1.11785
		542.339	1.11703
		984.629	1.11624
		115.076	1.11476
		249.979	1.11107
		130.983	1.11041
		634.337	1.10867
		409.313	1.1058
		643.853	1.10502
		265.952	1.10177
		620.337	1.10028
		985.621	1.10028
		320.888	1.0991
		565.45	1.09301
		870.667	1.09242
		922.695	1.08998
		920.679	1.08903
		659.513	1.08757
		886.713	1.08703
		635.341	1.08188
		702.879	1.07973
		576.31	1.07907
		634.891	1.078
		1103.66	1.0747
		362.941	1.07441
		1104.66	1.07316
		673.529	1.07198
		689.632	1.07133
		646.859	1.07047
		921.683	1.07025
		755.514	1.07009
		618.482	1.06902
		549.455	1.06844
		914.67	1.06792
		247.984	1.06689
		613.6	1.06246
		733.554	1.06212
		608.322	1.06209
		885.711	1.06012
		913.667	1.05922
		300.97	1.05076
		734.557	1.04183
		917.638	1.04078
		609.324	1.04041
		547.439	1.03956
		983.631	1.03599
		668.605	1.03578
		841.557	1.03558
		610.327	1.03503
		985.642	1.02929
		928.686	1.02887
		577.313	1.02829
		716.844	1.02363
		691.54	1.01921
		538.317	1.01583
		887.728	1.01581
		720.541	1.01394
		719.537	1.01271
		585.568	1.01187
		467.376	1.0108
		927.672	1.01011
		595.383	1.00977
		357.879	1.00731
		476.281	1.0055
		721.544	1.0025
		539.321	1.00246
		238.932	1.00082
		731.538	1.00052
		860.654	1.00044

## Sheet: BD⨯SZ
Table S5. List of significant features identified by OPLS-DA between BD and SZ groups, in descending order of VIP scores
Predictive component		Ortogonal component
Feature	VIP score	Feature	VIP score
635.341	2.27888	734.557	1.99734
634.337	2.26666	733.554	1.95993
632.322	2.26174	720.541	1.92009
862.698	2.24234	745.553	1.91963
846.682	2.22169	813.542	1.91265
785.655	2.21709	719.537	1.9099
633.324	2.21527	788.529	1.89591
845.679	2.19925	787.526	1.87092
700.309	2.19316	746.557	1.86985
564.333	2.13526	731.538	1.85473
860.698	2.1326	721.544	1.85308
799.67	2.13216	673.529	1.82492
565.337	2.1178	240.929	1.78707
859.695	2.09347	659.513	1.75818
861.702	2.09236	367.908	1.75039
214.924	2.08537	814.545	1.74253
800.673	2.08264	797.523	1.73948
876.686	2.02154	674.534	1.71706
833.67	2.00722	735.527	1.70514
567.352	2.0021	831.664	1.64936
913.667	2.00056	238.932	1.64243
832.667	1.9947	762.543	1.63189
914.67	1.98819	877.689	1.63141
831.664	1.96513	833.67	1.62831
566.349	1.96263	435.896	1.6267
903.638	1.95623	207.917	1.62247
101.52	1.93341	771.508	1.61597
904.642	1.92644	832.667	1.60658
928.686	1.91443	688.629	1.59663
614.349	1.91291	913.667	1.58528
207.917	1.90124	761.549	1.57645
103.077	1.8755	845.679	1.57141
656.321	1.85406	903.622	1.56534
927.683	1.84098	914.67	1.5624
615.352	1.84043	803.511	1.55616
501.284	1.82466	214.421	1.5403
915.642	1.81706	846.682	1.53967
500.281	1.78962	101.52	1.53268
918.656	1.77365	885.711	1.53125
877.689	1.74732	878.697	1.53049
873.709	1.74574	886.713	1.52666
874.713	1.70188	712.639	1.52166
930.652	1.69023	755.514	1.51573
985.621	1.6816	433.879	1.51028
929.689	1.67751	578.872	1.50578
563.321	1.64865	308.917	1.50282
589.337	1.64653	668.605	1.4957
588.333	1.64088	861.702	1.49416
917.653	1.63782	859.695	1.48825
562.318	1.63102	888.73	1.48212
400.911	1.62392	941.698	1.47851
797.655	1.61801	585.568	1.47801
888.73	1.60959	374.908	1.46865
476.281	1.59933	887.728	1.46071
734.266	1.59202	365.89	1.46062
887.728	1.58749	942.701	1.4594
931.655	1.54977	138.933	1.4576
477.285	1.54908	306.92	1.4556
875.715	1.53568	930.652	1.45437
577.313	1.49365	927.683	1.44437
984.629	1.48209	376.905	1.44226
653.304	1.48018	860.698	1.43674
941.698	1.47927	473.402	1.43544
872.697	1.4566	736.528	1.43501
932.623	1.45656	442.896	1.43334
899.651	1.45265	805.511	1.43176
886.713	1.45189	512.88	1.42573
214.421	1.44372	214.924	1.42433
885.711	1.43378	931.655	1.41853
673.529	1.42302	726.658	1.41836
733.554	1.41628	874.713	1.41829
654.313	1.41541	929.689	1.40969
981.655	1.41198	561.842	1.40771
620.337	1.40964	307.924	1.40402
608.322	1.40939	797.655	1.39631
659.513	1.38337	613.6	1.39463
621.34	1.36393	873.709	1.38681
721.544	1.35866	785.655	1.38473
468.898	1.35807	646.859	1.38449
734.557	1.35626	103.077	1.3841
576.31	1.34561	928.686	1.38102
878.697	1.34448	443.899	1.3544
942.701	1.34448	648.856	1.34704
674.534	1.33296	444.892	1.3434
720.541	1.31807	503.884	1.34324
719.537	1.3128	688.617	1.34085
626.612	1.3106	580.868	1.33792
919.652	1.29964	876.686	1.32523
640.628	1.29261	510.883	1.32477
900.654	1.29164	584.565	1.32381
676.308	1.27985	357.879	1.30733
612.596	1.27607	875.715	1.30249
542.832	1.2607	425.867	1.29209
871.695	1.24035	689.632	1.29156
473.402	1.23574	850.821	1.29128
613.337	1.23026	714.847	1.28781
860.654	1.23002	981.655	1.28709
689.632	1.2258	507.877	1.28646
995.67	1.22377	772.572	1.28571
612.333	1.22144	439.89	1.27798
609.324	1.21618	112.985	1.27722
552.861	1.19803	205.989	1.27374
771.508	1.18265	150.947	1.26882
859.686	1.18199	799.67	1.26823
735.527	1.17516	860.654	1.26612
640.993	1.16763	629.831	1.26533
562.386	1.16303	375.911	1.26306
787.526	1.15689	800.673	1.25345
788.529	1.15121	771.569	1.25151
903.622	1.14931	391.898	1.24119
610.819	1.14866	262.016	1.23763
610.327	1.14679	859.686	1.23737
746.557	1.13737	862.698	1.23495
1103.66	1.13638	872.697	1.2282
730.82	1.12888	918.809	1.22041
419.308	1.12632	362.941	1.21369
731.538	1.12119	475.888	1.20705
797.523	1.11907	737.523	1.20336
561.386	1.10822	932.623	1.20239
539.321	1.1037	995.67	1.1991
1104.66	1.09348	957.61	1.19833
590.348	1.07635	641.631	1.19447
745.553	1.07608	871.695	1.18261
546.294	1.07535	249.979	1.18233
641.631	1.07187	626.612	1.17674
985.642	1.07027	867.641	1.17373
736.528	1.04642	104.953	1.17155
411.27	1.04177	571.871	1.17067
620.848	1.04123	640.628	1.17003
737.523	1.02764	897.683	1.16766
		247.984	1.16633
		612.596	1.16078
		237.897	1.16038
		543.877	1.16016
		323.91	1.15918
		122.894	1.15838
		716.844	1.15409
		915.642	1.14734
		900.71	1.14513
		407.9	1.14294
		144.045	1.1315
		371.903	1.12131
		289.892	1.11542
		784.833	1.10824
		249.979	1.10597
		925.667	1.09991
		157.863	1.09795
		491.362	1.08908
		926.67	1.08129
		387.116	1.06328
		983.631	1.06191
		643.853	1.03716
		984.629	1.03487
		432.867	1.03384
		917.638	1.02612
		122.024	1.02233
		636.829	1.01312
		727.655	1.00892
		103.92	1.00641
