# Supplementary material for: Application of Lipidomics in Psychiatry: Plasma-Based Potential Biomarkers in Schizophrenia and Bipolar Disorder
Source: Metabolites. 2023 Apr 27;13(5):600. doi: 10.3390/metabo13050600 (PMC10222421; doi:10.3390/metabo13050600)
Supplement: Supplementary file 1 [file metabolites-13-00600-s001.zip › Supplementary_Tables_S9-S14-CORRECTED.xlsx]

## Sheet: Table S9
Canonical Name	Category	Compound.approximateMW	Compound.casnum	Compound.cid	Compound.formula	Compound.mw	Compound.name	Compound.pubchemcid	Name	Shared name	Type	Compound.smiles	Compound.synonyms	MeSH Diseases
Acyl-CoA	Compound	0	9029-97-4	C00040	C22H35N7O17P3SR	0	Acyl-CoA		C00040	C00040	Compound	NULL	Acyl-CoA|Acyl coenzyme A
UDP-N-acetyl-D-glucosamine	Compound	607	NULL	C00043	C17H27N3O17P2	607.354	UDP-N-acetyl-D-glucosamine	10705	C00043	C00043	Compound	CC(=O)N[C@@H]1[C@H]([C@@H]([C@H](O[C@H]1OP(=O)(O)OP(=O)(O)OC[C@@H]2[C@H]([C@H]([C@@H](O2)N3C=CC(=O)NC3=O)O)O)CO)O)O	UDP-N-acetyl-D-glucosamine|UDP-N-acetylglucosamine|"[(2R,3R,4R,5S,6R)-3-acetamido-4,5-dihydroxy-6-(hydroxymethyl)oxan-2-yl] [[(2R,3S,4R,5R)-5-(2,4-dioxopyrimidin-1-yl)-3,4-dihydroxyoxolan-2-yl]methoxy-hydroxyphosphoryl] hydrogen phosphate"	Neoplasms|Neoplasms by Histologic Type|Neoplasms, Connective and Soft Tissue|Neoplasms, Connective Tissue|Mastocytosis|Mast-Cell Sarcoma|Musculoskeletal Diseases|Bone Diseases|Bone Diseases, Metabolic|Mucolipidoses|Nervous System Diseases|Central Nervous System Diseases|Brain Diseases|Brain Diseases, Metabolic|Brain Diseases, Metabolic, Inborn|Galactosemias|Lysosomal Storage Diseases, Nervous Sys…
Carboxylate	Compound	44	NULL	C00060	CO2R	0	Carboxylate		C00060	C00060	Compound	NULL	Carboxylate|R-COOH|Carboxylic acid|Monocarboxylate
L-Serine	Compound	105	56-45-1	C00065	C3H7NO3	105.093	L-Serine	5951	C00065	C00065	Compound	C([C@@H](C(=O)O)N)O	L-Serine|L-3-Hydroxy-alanine|L-2-Amino-3-hydroxypropionic acid|Serine|(2S)-2-amino-3-hydroxypropanoic acid	Neoplasms|Neoplasms by Histologic Type|Neoplasms, Connective and Soft Tissue|Neoplasms, Connective Tissue|Chondrosarcoma|Sarcoma|Neoplasms, Germ Cell and Embryonal|Neuroectodermal Tumors|Neoplasms, Neuroepithelial|Neuroectodermal Tumors, Primitive|Neuroectodermal Tumors, Primitive, Peripheral|Neuroblastoma|Neoplasms, Glandular and Epithelial|Neoplasms, Nerve Tissue|Neoplasms by Site|Endocrine Gla…
sn-Glycerol 3-phosphate	Compound	172	57-03-4	C00093	C3H9O6P	172.074	sn-Glycerol 3-phosphate	439162	C00093	C00093	Compound	C([C@H](COP(=O)(O)O)O)O	sn-Glycerol 3-phosphate|sn-Gro-1-P|Glycerol-3-phosphate|Glycerophosphoric acid|Phosphatidyl glycerol|D-Glycerol 1-phosphate|"[(2R)-2,3-dihydroxypropyl] dihydrogen phosphate"	Nutritional and Metabolic Diseases|Nutrition Disorders|Malnutrition|Starvation
Choline	Compound	104	62-49-7	C00114	C5H14NO	104.171	Choline	305	C00114	C00114	Compound	C[N+](C)(C)CCO	Choline|Bilineurine|2-hydroxyethyl(trimethyl)azanium	Bacterial Infections and Mycoses|Bacterial Infections|Central Nervous System Bacterial Infections|Brain Abscess|Gram-Positive Bacterial Infections|Streptococcal Infections|Pneumococcal Infections|Infection|Suppuration|Abscess|Virus Diseases|Central Nervous System Viral Diseases|Encephalitis|Encephalitis, Viral|Leukoencephalopathy, Progressive Multifocal|Subacute Sclerosing Panencephalitis|DNA Vir…
Glycerol	Compound	92	56-81-5	C00116	C3H8O3	92.0938	Glycerol	753	C00116	C00116	Compound	C(C(CO)O)O	Glycerol|Glycerin|"1,2,3-Trihydroxypropane"|"1,2,3-Propanetriol"|"propane-1,2,3-triol"	Bacterial Infections and Mycoses|Bacterial Infections|Central Nervous System Bacterial Infections|Meningitis, Bacterial|Gram-Negative Bacterial Infections|Mycoplasmatales Infections|Mycoplasma Infections|Pleuropneumonia, Contagious|Virus Diseases|RNA Virus Infections|Retroviridae Infections|Lentivirus Infections|HIV Infections|HIV-Associated Lipodystrophy Syndrome|Sexually Transmitted Diseases|Se…
myo-Inositol	Compound	180	87-89-8	C00137	C6H12O6	180.156	myo-Inositol	892	C00137	C00137	Compound	C1(C(C(C(C(C1O)O)O)O)O)O	myo-Inositol|1D-myo-Inositol|1L-myo-Inositol|D-myo-Inositol|L-myo-Inositol|Cyclohexitol|Meat sugar|meso-Inositol|Dambose|Bios I|Inositol|"cyclohexane-1,2,3,4,5,6-hexol"	Bacterial Infections and Mycoses|Bacterial Infections|Gram-Positive Bacterial Infections|Actinomycetales Infections|Actinomycosis|Whipple Disease|Virus Diseases|Central Nervous System Viral Diseases|Encephalitis|Encephalitis, Viral|Subacute Sclerosing Panencephalitis|RNA Virus Infections|Mononegavirales Infections|Paramyxoviridae Infections|Morbillivirus Infections|Measles|Retroviridae Infections…
Phosphatidylcholine	Compound	2049	8002-43-5	C00157	C10H18NO8PR2	0	Phosphatidylcholine	452110	C00157	C00157	Compound	CCCCCC(C(CC(C(CCCCCCCC(=O)OCC(COP(=O)([O-])OCC[N+](C)(C)C)OC(=O)CCCCCCCCC(C(CC(C(CC(C(C)I)I)I)I)I)I)I)I)I)I	Phosphatidylcholine|"1,2-Diacyl-sn-glycero-3-phosphocholine"|Lecithin|Choline phosphatide|Phosphatidyl-N-trimethylethanolamine|3-sn-Phosphatidylcholine
Diacylglycerol	Compound	0	NULL	C00165	C5H6O5R2	0	Diacylglycerol	99931	C00165	C00165	Compound	NULL	Diacylglycerol|Diglyceride
Cholesterol	Compound	386	57-88-5	C00187	C27H46O	386.654	Cholesterol	5997	C00187	C00187	Compound	CC(C)CCC[C@@H](C)[C@H]1CC[C@@H]2[C@@]1(CC[C@H]3[C@H]2CC=C4[C@@]3(CC[C@@H](C4)O)C)C	Cholesterol|Cholest-5-en-3beta-ol|"(3S,8S,9S,10R,13R,14S,17R)-10,13-dimethyl-17-[(2R)-6-methylheptan-2-yl]-2,3,4,7,8,9,11,12,14,15,16,17-dodecahydro-1H-cyclopenta[a]phenanthren-3-ol"	Bacterial Infections and Mycoses|Bacterial Infections|Central Nervous System Bacterial Infections|Neurosyphilis|Gram-Negative Bacterial Infections|Chlamydiaceae Infections|Chlamydophila Infections|Treponemal Infections|Syphilis|Spirochaetales Infections|Infection|Bone Diseases, Infectious|Osteomyelitis|Virus Diseases|Hepatitis, Viral, Human|Hepatitis A|RNA Virus Infections|Picornaviridae Infectio…
Ethanolamine	Compound	61	141-43-5	C00189	C2H7NO	61.0831	Ethanolamine	700	C00189	C00189	Compound	C(CO)N	Ethanolamine|2-Hydroxyethylamine|Aminoethanol|2-aminoethanol	Neoplasms|Neoplasms by Histologic Type|Neoplasms, Germ Cell and Embryonal|Neuroectodermal Tumors|Neoplasms, Neuroepithelial|Glioma|Neuroectodermal Tumors, Primitive|Neuroectodermal Tumors, Primitive, Peripheral|Neuroblastoma|Neoplasms, Glandular and Epithelial|Neoplasms, Nerve Tissue|Digestive System Diseases|Gastrointestinal Diseases|Esophageal Diseases|Deglutition Disorders|Esophageal Motility …
N-Acylsphingosine	Input Compound	326	NULL	C00195	C19H36NO3R	0	N-Acylsphingosine	5289390	C00195	C00195	Compound	OC[C@H](NC(CCCCCCCCCCC)=O)[C@H](O)/C=C/CCCCCCCCCCCCC	N-Acylsphingosine|Ceramide
CDPdiacylglycerol	Compound	0	NULL	C00269	C14H19N3O15P2R2	0	CDPdiacylglycerol		C00269	C00269	Compound	NULL	CDPdiacylglycerol|"CDP-1,2-diacylglycerol"|"1,2-Diacyl-sn-glycero-3-cytidine-5'-diphosphate"|CDP-diacylglycerol
L-Carnitine	Compound	161	541-15-1	C00318	C7H15NO3	161.199	L-Carnitine	2724480	C00318	C00318	Compound	C[N+](C)(C)C[C@H](CC(=O)[O-])O	L-Carnitine|salt|Vitamin BT|L-gamma-Trimethyl-beta-hydroxybutyrobetaine|"3-Carboxy-2-hydroxy-N,N,N-trimethyl-1-propanaminium hydroxide, inner"|(R)-Carnitine|Levocarnitine|(3R)-3-hydroxy-4-(trimethylazaniumyl)butanoate|[(2R)-3-carboxy-2-hydroxypropyl]-trimethylazanium	Bacterial Infections and Mycoses|Bacterial Infections|Gram-Positive Bacterial Infections|Actinomycetales Infections|Corynebacterium Infections|Diphtheria|Virus Diseases|Fatigue Syndrome, Chronic|Musculoskeletal Diseases|Muscular Diseases|Mitochondrial Myopathies|Mitochondrial Encephalomyopathies|Ophthalmoplegia, Chronic Progressive External|Kearns-Sayer Syndrome|Muscle Cramp|Muscle Weakness|Muscu…
Sphingosine	Compound	299	123-78-4	C00319	C18H37NO2	299.492	Sphingosine	31270	C00319	C00319	Compound	CCCCCCCCCCCCCC=C[C@H]([C@H](CO)N)O	Sphingosine|Sphing-4-enine|Sphingenine|Sphingoid|"(E,2S,3R)-2-aminooctadec-4-ene-1,3-diol"	Virus Diseases|Central Nervous System Viral Diseases|Encephalitis|Encephalitis, Viral|Encephalitis, Varicella Zoster|Leukoencephalopathy, Progressive Multifocal|Meningitis, Viral|Lymphocytic Choriomeningitis|DNA Virus Infections|Herpesviridae Infections|Polyomavirus Infections|RNA Virus Infections|Arenaviridae Infections|Slow Virus Diseases|Neoplasms|Neoplasms by Histologic Type|Leukemia|Leukemia…
Phosphatidylglycerol	Compound	246	NULL	C00344	C8H13O10PR2	0	Phosphatidylglycerol		C00344	C00344	Compound	NULL	Phosphatidylglycerol|PtdGro|3-(3-sn-Phosphatidyl)glycerol|3(3-Phosphatidyl-)glycerol
Phosphatidylethanolamine	Input Compound	0	NULL	C00350	C7H12NO8PR2	0	Phosphatidylethanolamine	9547058	C00350	C00350	Compound	NULL	Phosphatidylethanolamine|(3-Phosphatidyl)-ethanolamine|(3-Phosphatidyl)ethanolamine|Cephalin|O-(1-beta-Acyl-2-acyl-sn-glycero-3-phospho)ethanolamine|1-Acyl-2-acyl-sn-glycero-3-phosphoethanolamine
Sterol	Input Compound	248	NULL	C00370	C17H28O	248.404	Sterol		C00370	C00370	Compound	OC1CCC2C(CCC3C4CCCC4CCC23)C1	Sterol|"2,3,4,5,6,7,8,9,10,11,12,13,14,15,16,17-hexadecahydro-1H-cyclopenta[a]phenanthren-3-ol"
Phosphatidate	Input Compound	596	NULL	C00416	C5H7O8PR2	0	Phosphatidate	5873088	C00416	C00416	Compound	COCCCCCCCCCCCC(=O)OC[C@@H](COP(=O)(O)O)OC(=O)CCCCCCCCCCCOC	Phosphatidate|Phosphatidic acid|3-sn-Phosphatidate|"1,2-Diacyl-sn-glycerol 3-phosphate"
Triacylglycerol	Input Compound	0	NULL	C00422	C6H5O6R3	0	Triacylglycerol	3246953	C00422	C00422	Compound	NULL	Triacylglycerol|Triglyceride
Estrone	Input Compound	270	53-16-7	C00468	C18H22O2	270.366	Estrone	5870	C00468	C00468	Compound	C[C@]12CC[C@H]3[C@H]([C@@H]1CCC2=O)CCC4=C3C=CC(=C4)O	Estrone|"3-Hydroxy-1,3,5(10)-estratrien-17-one"|"(8R,9S,13S,14S)-3-hydroxy-13-methyl-7,8,9,11,12,14,15,16-octahydro-6H-cyclopenta[a]phenanthren-17-one"	Neoplasms|Cysts|Ovarian Cysts|Polycystic Ovary Syndrome|Neoplasms by Histologic Type|Neoplasms, Connective and Soft Tissue|Neoplasms, Connective Tissue|Neoplasms, Fibrous Tissue|Neoplasms, Fibroepithelial|Adenofibroma|Neoplasms, Muscle Tissue|Leiomyoma|Neoplasms, Germ Cell and Embryonal|Germinoma|Dysgerminoma|Trophoblastic Neoplasms|Choriocarcinoma|Gestational Trophoblastic Neoplasms|Hydatidiform…
Sphingomyelin	Input Compound	492	NULL	C00550	C24H49N2O6PR	0	Sphingomyelin	5283588	C00550	C00550	Compound	CCCCCCCCCCCCCCCCCC(=O)N[C@@H](COP(=O)(O)OCC[N+](C)(C)C)[C@@H](\C=C\CCCCC	Sphingomyelin
1,2-Diacyl-sn-glycerol	Input Compound	0	NULL	C00641	C5H6O5R2	0	"1,2-Diacyl-sn-glycerol"		C00641	C00641	Compound	NULL	"1,2-Diacyl-sn-glycerol"|"D-1,2-Diacylglycerol"|"1,2-Diacylglycerol"|"L-1,2-Diacylglycerol"
sn-glycero-3-Phosphocholine	Compound	258	NULL	C00670	C8H21NO6P	258.229	sn-glycero-3-Phosphocholine	439285	C00670	C00670	Compound	C[N+](C)(C)CCOP(=O)(O)OC[C@@H](CO)O	sn-glycero-3-Phosphocholine|Glycerophosphocholine|"2-[[(2R)-2,3-dihydroxypropoxy]-hydroxyphosphoryl]oxyethyl-trimethylazanium"	Neoplasms|Neoplasms by Site|Nervous System Neoplasms|Central Nervous System Neoplasms|Brain Neoplasms|Musculoskeletal Diseases|Muscular Diseases|Muscular Disorders, Atrophic|Muscular Dystrophies|Nervous System Diseases|Central Nervous System Diseases|Brain Diseases|Cerebrovascular Disorders|Brain Ischemia|Dementia, Vascular|Intracranial Arterial Diseases|Intracranial Arteriosclerosis|Stroke|Demen…
1-Acyl-sn-glycerol 3-phosphate	Input Compound	199	NULL	C00681	C4H8O7PR	0	1-Acyl-sn-glycerol 3-phosphate		C00681	C00681	Compound	NULL	1-Acyl-sn-glycerol 3-phosphate|Lysophosphatidic acid|2-Lysophosphatidate|Lysophosphatidate
3alpha,7alpha,12alpha-Trihydroxy-5beta-cholanate	Input Compound	408	81-25-4	C00695	C24H40O5	408.571	"3alpha,7alpha,12alpha-Trihydroxy-5beta-cholanate"	221493	C00695	C00695	Compound	C[C@H](CCC(=O)O)[C@H]1CC[C@@H]2[C@@]1([C@H](C[C@H]3[C@H]2[C@@H](C[C@H]4[C@@]3(CC[C@H](C4)O)C)O)O)C	"3alpha,7alpha,12alpha-Trihydroxy-5beta-cholanate"|Cholic acid|"3alpha,7alpha,12alpha-Trihydroxy-5beta-cholanic acid"|Cholate|"(4R)-4-[(3R,5S,7R,8R,9S,10S,12S,13R,14S,17R)-3,7,12-trihydroxy-10,13-dimethyl-2,3,4,5,6,7,8,9,11,12,14,15,16,17-tetradecahydro-1H-cyclopenta[a]phenanthren-17-yl]pentanoic acid"	Virus Diseases|Hepatitis, Viral, Human|Neoplasms|Neoplasms by Site|Digestive System Neoplasms|Biliary Tract Neoplasms|Gallbladder Neoplasms|Gastrointestinal Neoplasms|Intestinal Neoplasms|Colorectal Neoplasms|Colonic Neoplasms|Digestive System Diseases|Biliary Tract Diseases|Bile Duct Diseases|Biliary Atresia|Cholestasis|Cholestasis, Extrahepatic|Cholestasis, Intrahepatic|Liver Cirrhosis, Biliary…
Sphinganine	Compound	301	15639-50-6 764-22-7	C00836	C18H39NO2	301.508	Sphinganine	3126	C00836	C00836	Compound	CCCCCCCCCCCCCCCC(C(CO)N)O	Sphinganine|"2-Amino-1,3-dihydroxyoctadecane"|Dihydrosphingosine|"(2S,3R)-2-aminooctadecane-1,3-diol"	Virus Diseases|Central Nervous System Viral Diseases|Encephalitis|Encephalitis, Viral|Encephalitis, Varicella Zoster|Leukoencephalopathy, Progressive Multifocal|Meningitis, Viral|Lymphocytic Choriomeningitis|DNA Virus Infections|Herpesviridae Infections|Polyomavirus Infections|RNA Virus Infections|Arenaviridae Infections|Slow Virus Diseases|Neoplasms|Neoplasms by Histologic Type|Leukemia|Leukemia…
Estradiol-17beta	Compound	272	50-28-2	C00951	C18H24O2	272.382	Estradiol-17beta	5757	C00951	C00951	Compound	C[C@]12CC[C@H]3[C@H]([C@@H]1CC[C@@H]2O)CCC4=C3C=CC(=C4)O	Estradiol-17beta|beta-Estradiol|Estradiol|"(8R,9S,13S,14S,17S)-13-methyl-6,7,8,9,11,12,14,15,16,17-decahydrocyclopenta[a]phenanthrene-3,17-diol"	Neoplasms|Cysts|Follicular Cyst|Ovarian Cysts|Polycystic Ovary Syndrome|Neoplasms by Histologic Type|Neoplasms, Connective and Soft Tissue|Neoplasms, Connective Tissue|Neoplasms, Fibrous Tissue|Neoplasms, Fibroepithelial|Adenofibroma|Brenner Tumor|Fibroadenoma|Neoplasms, Muscle Tissue|Leiomyoma|Myoma|Neoplasms, Germ Cell and Embryonal|Germinoma|Dysgerminoma|Trophoblastic Neoplasms|Choriocarcinoma…
Glucosylceramide	Input Compound	488	NULL	C01190	C25H46NO8R	0	Glucosylceramide	6475228	C01190	C01190	Compound	O[C@H](/C=C/CCCCCCCCCCCCC)[C@@H](NC(CCCCCCCCCCC)=O)CO[C@H]1[C@H](O)[C@@H](O)[C@H](O)[C@@H](CO)O1	Glucosylceramide|Glucocerebroside|D-Glucosyl-N-acylsphingosine
1-Phosphatidyl-D-myo-inositol	Input Compound	0	NULL	C01194	C11H17O13PR2	0	1-Phosphatidyl-D-myo-inositol		C01194	C01194	Compound	NULL	1-Phosphatidyl-D-myo-inositol|Phosphatidyl-1D-myo-inositol|1-Phosphatidyl-1D-myo-inositol|(3-Phosphatidyl)-1-D-inositol|1-Phosphatidyl-myo-inositol|"1,2-Diacyl-sn-glycero-3-phosphoinositol"
sn-glycero-3-Phosphoethanolamine	Compound	215	NULL	C01233	C5H14NO6P	215.142	sn-glycero-3-Phosphoethanolamine	123874	C01233	C01233	Compound	C(COP(=O)(O)OCC(CO)O)N	sn-glycero-3-Phosphoethanolamine|Glycerophosphoethanolamine|"2-aminoethyl [(2R)-2,3-dihydroxypropyl] hydrogen phosphate"	Neoplasms|Neoplasms by Site|Breast Neoplasms|Skin and Connective Tissue Diseases|Skin Diseases|Breast Diseases
Phosphatidyl-N-methylethanolamine	Compound	0	NULL	C01241	C8H14NO8PR2	0	Phosphatidyl-N-methylethanolamine		C01241	C01241	Compound	NULL	Phosphatidyl-N-methylethanolamine
D-myo-Inositol 1,4,5-trisphosphate	Compound	420	88269-39-0	C01245	C6H15O15P3	420.096	"D-myo-Inositol 1,4,5-trisphosphate"	439456	C01245	C01245	Compound	[C@H]1([C@@H]([C@H]([C@@H]([C@H]([C@@H]1OP(=O)(O)O)O)OP(=O)(O)O)OP(=O)(O)O)O)O	"D-myo-Inositol 1,4,5-trisphosphate"|"Inositol 1,4,5-trisphosphate"|"Ins(1,4,5)P3"|"1D-myo-Inositol 1,4,5-trisphosphate"|"[(1R,2S,3R,4R,5S,6R)-2,3,5-trihydroxy-4,6-diphosphonooxycyclohexyl] dihydrogen phosphate"	Neoplasms|Neoplasms by Histologic Type|Leukemia|Leukemia, Myeloid|Neoplasms, Connective and Soft Tissue|Neoplasms, Connective Tissue|Neoplasms, Bone Tissue|Osteosarcoma|Sarcoma|Neoplasms, Germ Cell and Embryonal|Neuroectodermal Tumors|Neoplasms, Neuroepithelial|Glioma|Astrocytoma|Neuroectodermal Tumors, Primitive|Neuroectodermal Tumors, Primitive, Peripheral|Neuroblastoma|Neoplasms, Glandular and…
1-Phosphatidyl-1D-myo-inositol 4-phosphate	Compound	0	NULL	C01277	C11H18O16P2R2	0	1-Phosphatidyl-1D-myo-inositol 4-phosphate		C01277	C01277	Compound	NULL	1-Phosphatidyl-1D-myo-inositol 4-phosphate|Phosphatidylinositol 4-phosphate|"1,2-Diacyl-sn-glycero-3-phospho-(1'-myo-inositol-4'-phosphate)"
N-Acetyl-D-glucosaminylphosphatidylinositol	Compound	0	NULL	C01288	C19H30NO18PR2	0	N-Acetyl-D-glucosaminylphosphatidylinositol	0	C01288	C01288	Compound	NULL	N-Acetyl-D-glucosaminylphosphatidylinositol|6-(N-Acetyl-alpha-D-glucosaminyl)-1-phosphatidyl-1D-myo-inositol
beta-D-Galactosyl-1,4-beta-D-glucosylceramide	Compound	650	NULL	C01290	C31H56NO13R	0	"beta-D-Galactosyl-1,4-beta-D-glucosylceramide"	6450208	C01290	C01290	Compound	CCCCCCCCCCCCCCCCCC(=O)NC(CO[C@H]1[C@@H]([C@H]([C@H]([C@H](O1)CO)OC2[C@@H]([C@H]([C@H]([C@H](O2)CO)O)O)O)O)O)C(\C=C\CCCCCCCCCCCCC)O	"beta-D-Galactosyl-1,4-beta-D-glucosylceramide"|Lactosylceramide|Lactosyl-N-acylsphingosine|Gal-beta1->4Glc-beta1->1'Cer|LacCer|Gal-beta1->4Glc-beta1->1'Cer||"D-Galactosyl-1,4-beta-D-glucosylceramide"
Calcidiol	Compound	400	19356-17-3	C01561	C27H44O2	400.637	Calcidiol	5283731	C01561	C01561	Compound	C[C@H](CCCC(C)(C)O)[C@H]1CC[C@@H]\2[C@@]1(CCC/C2=C\C=C/3\C[C@H](CCC3=C)O)C	Calcidiol|25-Hydroxyvitamin D3|Calcifediol|Calcifediol anhydrous|"(1S,3Z)-3-[(2E)-2-[(1R,3aS,7aR)-1-[(2R)-6-hydroxy-6-methylheptan-2-yl]-7a-methyl-2,3,3a,5,6,7-hexahydro-1H-inden-4-ylidene]ethylidene]-4-methylidenecyclohexan-1-ol"	Virus Diseases|Hepatitis, Viral, Human|Hepatitis C|Hepatitis C, Chronic|RNA Virus Infections|Flaviviridae Infections|Retroviridae Infections|Lentivirus Infections|HIV Infections|Sexually Transmitted Diseases|Sexually Transmitted Diseases, Viral|Neoplasms|Cysts|Ovarian Cysts|Polycystic Ovary Syndrome|Neoplasms by Histologic Type|Neoplasms, Glandular and Epithelial|Adenoma|Neoplasms, Nerve Tissue|N…
Linoleate	Compound	280	60-33-3	C01595	C18H32O2	280.445	Linoleate	3931	C01595	C01595	Compound	CCCCCC=CCC=CCCCCCCCC(=O)O	Linoleate|"9-cis,12-cis-Octadecadienoic acid"|Linoleic acid|"(9Z,12Z)-Octadecadienoic acid"|"9-cis,12-cis-Octadecadienoate"|"(9Z,12Z)-octadeca-9,12-dienoic acid"	Neoplasms|Neoplasms by Site|Breast Neoplasms|Digestive System Neoplasms|Gastrointestinal Neoplasms|Intestinal Neoplasms|Colorectal Neoplasms|Colonic Neoplasms|Digestive System Diseases|Gastrointestinal Diseases|Intestinal Diseases|Colonic Diseases|Liver Diseases|Fatty Liver|Pancreatic Diseases|Cystic Fibrosis|Respiratory Tract Diseases|Lung Diseases|Nervous System Diseases|Autoimmune Diseases of …
Calcitriol	Input Compound	416	32222-06-3	C01673	C27H44O3	416.636	Calcitriol	5280453	C01673	C01673	Compound	C[C@H](CCCC(C)(C)O)[C@H]1CC[C@@H]\2[C@@]1(CCC/C2=C\C=C/3\C[C@H](C[C@@H](C3=C)O)O)C	Calcitriol|"(1R,3S,5Z)-5-[(2E)-2-[(1R,3aS,7aR)-1-[(2R)-6-hydroxy-6-methylheptan-2-yl]-7a-methyl-2,3,3a,5,6,7-hexahydro-1H-inden-4-ylidene]ethylidene]-4-methylidenecyclohexane-1,3-diol"	Bacterial Infections and Mycoses|Bacterial Infections|Gram-Positive Bacterial Infections|Actinomycetales Infections|Mycobacterium Infections|Tuberculosis|Neoplasms|Hamartoma|Neoplasms by Histologic Type|Leukemia|Leukemia, Myeloid|Leukemia, Myelomonocytic, Acute|Lymphoma|Lymphoma, Non-Hodgkin|Lymphoma, B-Cell|Lymphoma, Large B-Cell, Diffuse|Neoplasms, Complex and Mixed|Mesenchymoma|Neoplasms, Conn…
Choloyl-CoA	Compound	1157	NULL	C01794	C45H74N7O20P3S	1158.09	Choloyl-CoA	383	C01794	C01794	Compound	CC(CCC(=O)SCCNC(=O)CCNC(=O)C(C(C)(C)COP(=O)(O)OP(=O)(O)OCC1C(C(C(O1)N2C=NC3=C2N=CN=C3N)O)OP(=O)(O)O)O)C4CCC5C4(C(CC6C5C(CC7C6(CCC(C7)O)C)O)O)C	Choloyl-CoA|"3alpha,7alpha,12alpha-Trihydroxy-5beta-cholan-24-one-CoA"|"3alpha,7alpha,12alpha-Trihydroxy-5beta-cholanoyl-CoA"
Acylglycerol	Compound	119	NULL	C01885	C4H7O4R	0	Acylglycerol		C01885	C01885	Compound	NULL	Acylglycerol|Monoacylglycerol|1-Monoacylglycerol|Glyceride|Monoglyceride|1-Acylglycerol
Steryl ester	Compound	0	NULL	C01958	C18H27O2R	0	Steryl ester		C01958	C01958	Compound	NULL	Steryl ester|Sterol ester
2-Acylglycerol	Compound	119	NULL	C02112	C4H7O4R	0	2-Acylglycerol		C02112	C02112	Compound	NULL	2-Acylglycerol|2-Monoacylglycerol|2-Glyceride
Cholesterol ester	Input Compound	413	NULL	C02530	C28H45O2R	0	Cholesterol ester	6449983	C02530	C02530	Compound	NULL	Cholesterol ester
Estrone 3-sulfate	Compound	350	NULL	C02538	C18H22O5S	350.429	Estrone 3-sulfate	699	C02538	C02538	Compound	CC12CCC3C(C1CCC2=O)CCC4=C3C=CC(=C4)OS(=O)(=O)O	Estrone 3-sulfate|"[(8R,9S,13S,14S)-13-methyl-17-oxo-7,8,9,11,12,14,15,16-octahydro-6H-cyclopenta[a]phenanthren-3-yl] hydrogen sulfate"	Neoplasms|Cysts|Ovarian Cysts|Polycystic Ovary Syndrome|Neoplasms by Histologic Type|Neoplasms, Connective and Soft Tissue|Neoplasms, Connective Tissue|Neoplasms, Fibrous Tissue|Neoplasms, Fibroepithelial|Adenofibroma|Neoplasms, Muscle Tissue|Leiomyoma|Neoplasms, Germ Cell and Embryonal|Germinoma|Dysgerminoma|Trophoblastic Neoplasms|Choriocarcinoma|Gestational Trophoblastic Neoplasms|Hydatidiform…
Galactosylceramide	Input Compound	488	NULL	C02686	C25H46NO8R	0	Galactosylceramide	0	C02686	C02686	Compound	NULL	Galactosylceramide|Galactocerebroside|D-Galactosylceramide|Cerebroside|D-Galactosyl-N-acylsphingosine
Phosphatidylserine	Input Compound	385	NULL	C02737	C8H12NO10PR2	0	Phosphatidylserine	0	C02737	C02737	Compound	CCCC(=O)O[C@H](COC(=O)CC)COP(=O)(O)OC[C@@H](C(=O)O)N	Phosphatidylserine|O3-Phosphatidyl-L-serine|Phosphatidyl-L-serine|3-O-sn-Phosphatidyl-L-serine|"1,2-Diacyl-sn-glycerol 3-phospho-L-serine"
Ceramide 1-phosphate	Compound	406	NULL	C02960	C19H37NO6PR	0	Ceramide 1-phosphate		C02960	C02960	Compound	NULL	Ceramide 1-phosphate|Ceramide phosphate
Acylglycerone phosphate	Compound	0	NULL	C03372	C4H6O7PR	0	Acylglycerone phosphate	6857386	C03372	C03372	Compound	NULL	Acylglycerone phosphate|Dihydroxyacetone phosphate acyl ester|1-Acyl-glycerone 3-phosphate
Glycosyl-N-acylsphingosine	Compound	488	NULL	C03701	C25H46NO8R	0	Glycosyl-N-acylsphingosine		C03701	C03701	Compound	NULL	Glycosyl-N-acylsphingosine
1-Acyl-sn-glycero-3-phosphocholine	Input Compound	285	NULL	C04230	C9H20NO7PR	0	1-Acyl-sn-glycero-3-phosphocholine	5280634	C04230	C04230	Compound	NULL	1-Acyl-sn-glycero-3-phosphocholine|1-Acyl-sn-glycerol-3-phosphocholine|2-Lysophosphatidylcholine|alpha-Acylglycerophosphocholine|2-Lysolecithin|1-Acylglycerophosphocholine
2-Acyl-sn-glycero-3-phosphocholine	Input Compound	285	NULL	C04233	C9H20NO7PR	0	2-Acyl-sn-glycero-3-phosphocholine		C04233	C04233	Compound	NULL	2-Acyl-sn-glycero-3-phosphocholine|2-Acylglycero-3-phosphocholine|1-Lysolecithin|1-Lysophosphatidylcholine|3-Lysolecithin
D-Glucosaminylphosphatidylinositol	Compound	0	NULL	C04248	C17H28NO17PR2	0	D-Glucosaminylphosphatidylinositol		C04248	C04248	Compound	NULL	D-Glucosaminylphosphatidylinositol|6-(alpha-D-Glucosaminyl)-1-phosphatidyl-1D-myo-inositol
1-Organyl-2-lyso-sn-glycero-3-phosphocholine	Compound	257	NULL	C04317	C8H20NO6PR	0	1-Organyl-2-lyso-sn-glycero-3-phosphocholine	0	C04317	C04317	Compound	NULL	1-Organyl-2-lyso-sn-glycero-3-phosphocholine|1-Radyl-2-lyso-sn-glycero-3-phosphocholine|1-Alkyl-2-lyso-sn-glycero-3-phosphocholine|1-Alkyl-sn-glycero-3-phosphocholine
1-Acyl-sn-glycero-3-phosphoethanolamine	Input Compound	0	NULL	C04438	C6H13NO7PR	0	1-Acyl-sn-glycero-3-phosphoethanolamine		C04438	C04438	Compound	NULL	1-Acyl-sn-glycero-3-phosphoethanolamine|L-2-Lysophosphatidylethanolamine
1-Phosphatidyl-1D-myo-inositol 3-phosphate	Compound	470	NULL	C04549	C11H18O16P2R2	0	1-Phosphatidyl-1D-myo-inositol 3-phosphate	6857403	C04549	C04549	Compound	C([C@H](COP(=O)(O)O[C@H]1[C@@H]([C@H]([C@@H]([C@H]([C@H]1O)OP(=O)(O)O)O)O)O)C(=O)O)C(=O)O	1-Phosphatidyl-1D-myo-inositol 3-phosphate|"1,2-Diacyl-sn-glycero-3-phospho-(1'-myo-inositol-3'-phosphate)"
1-Phosphatidyl-D-myo-inositol 4,5-bisphosphate	Compound	0	NULL	C04637	C11H19O19P3R2	0	"1-Phosphatidyl-D-myo-inositol 4,5-bisphosphate"	0	C04637	C04637	Compound	NULL	"1-Phosphatidyl-D-myo-inositol 4,5-bisphosphate"|"Phosphatidylinositol-4,5-bisphosphate"|"1-Phosphatidyl-1D-myo-inositol 4,5-bisphosphate"|"Phosphatidyl-myo-inositol 4,5-bisphosphate"|"1,2-Diacyl-sn-glycero-3-phospho-(1'-myo-inositol-4',5'-bisphosphate)"
16alpha-Hydroxyestrone	Compound	286	566-76-7	C05300	C18H22O3	286.365	16alpha-Hydroxyestrone	440625	C05300	C05300	Compound	C[C@]12CC[C@@H]3[C@@H]([C@H]1C[C@H](C2=O)O)CCC4=C3C=CC(=C4)O	16alpha-Hydroxyestrone|"(8S,9R,13S,14R,16R)-3,16-dihydroxy-13-methyl-7,8,9,11,12,14,15,16-octahydro-6H-cyclopenta[a]phenanthren-17-one"	Virus Diseases|DNA Virus Infections|Papillomavirus Infections|Tumor Virus Infections|Neoplasms|Neoplasms by Histologic Type|Neoplasms, Glandular and Epithelial|Carcinoma|Carcinoma in Situ|Cervical Intraepithelial Neoplasia|Neoplasms by Site|Breast Neoplasms|Neoplasms, Hormone-Dependent|Skin and Connective Tissue Diseases|Connective Tissue Diseases|Lupus Erythematosus, Systemic|Skin Diseases|Breas…
Estradiol-17beta 3-glucuronide	Input Compound	448	NULL	C05503	C24H32O8	448.506	Estradiol-17beta 3-glucuronide		C05503	C05503	Compound	[H][C@]12CC[C@]3(C)[C@@H](O)CC[C@@]3([H])[C@]1([H])CCc4cc(O[C@@H]5O[C@@H]([C@@H](O)[C@H](O)[C@H]5O)C(O)=O)ccc24	Estradiol-17beta 3-glucuronide|17beta-Estradiol 3-(beta-D-glucuronide)|"(2S,3S,4S,5R,6S)-3,4,5-trihydroxy-6-[[(8R,9S,13S,14S,17S)-17-hydroxy-13-methyl-6,7,8,9,11,12,14,15,16,17-decahydrocyclopenta[a]phenanthren-3-yl]oxy]oxane-2-carboxylic acid"	Digestive System Diseases|Biliary Tract Diseases|Bile Duct Diseases|Cholestasis
2-Acyl-sn-glycero-3-phosphoethanolamine	Input Compound	242	NULL	C05973	C6H13NO7PR	0	2-Acyl-sn-glycero-3-phosphoethanolamine		C05973	C05973	Compound	NULL	2-Acyl-sn-glycero-3-phosphoethanolamine|L-1-Lysophosphatidylethanolamine|O-(2-Acyl-sn-glycero-3-phospho)-ethanolamine
Cardiolipin	Input Compound	0	NULL	C05980	C13H18O17P2R4	0	Cardiolipin		C05980	C05980	Compound	CCCCCCCCCCCCCCC(O)O[C@H](COC(CCCCC)O)COP(=O)(O)OC[C@@H](COP(=O)(O)OC[C@@H](COC(CCCCCCCCCCCC)O)O[C@@H](CCCCCCCCCCCCCC)O)O	Cardiolipin|Diphosphatidylglycerol|"1',3'-Bis(1,2-diacyl-sn-glycero-3-phospho)-sn-glycerol"
Sulfatide	Input Compound	908	NULL	C06125	C25H46NO11SR	0	Sulfatide	6451121	C06125	C06125	Compound	OC[C@@H]1[C@H](O)[C@H](OS(=O)([O-])=O)[C@@H](O)[C@H](OC[C@H](NC(CCCCCCCCCCCCC/C=CCCCCCCCC)=O)[C@H](O)/C=C/CCCCCCCCCCCCC)O1.[Na+]	Sulfatide|Galactosylceramidesulfate|Cerebroside 3-sulfate
Digalactosylceramide	Compound	650	NULL	C06126	C31H56NO13R	0	Digalactosylceramide	20057273	C06126	C06126	Compound	O[C@H]1[C@@H](O[C@@H]2[C@H](O)[C@@H](O)[C@H](OCC(NC(CCCCCCCCCCCC)=O)C(O)\C=C/CCCCCCCCCCCCC)O[C@@H]2CO)O[C@H](CO)[C@H](O)[C@@H]1O	Digalactosylceramide|Gal-alpha1->4Gal-beta1->1'Cer|Gal-alpha1->4Gal-beta1->1'Cer
GM4	Compound	779	NULL	C06128	C36H63N2O16R	0	GM4		C06128	C06128	Compound	NULL	GM4|Neu5Ac-alpha2->3Gal-beta1->1'Cer|N-Acetylneuraminyl-galactosylceramide|Neu5Ac-alpha2->3Gal-beta1->1'Cer
Estrone glucuronide	Compound	446	2479-90-5	C11133	C24H30O8	446.49	Estrone glucuronide	115255	C11133	C11133	Compound	NULL	Estrone glucuronide|Estrone 3-glucuronide|Estrone beta-D-glucuronide|"(2S,3S,4S,5R,6S)-3,4,5-trihydroxy-6-[[(8R,9S,13S,14S)-13-methyl-17-oxo-7,8,9,11,12,14,15,16-octahydro-6H-cyclopenta[a]phenanthren-3-yl]oxy]oxane-2-carboxylic acid"	Female Urogenital Diseases and Pregnancy Complications|Female Urogenital Diseases|Genital Diseases, Female|Infertility|Infertility, Female|Pathological Conditions, Signs and Symptoms|Pathologic Processes|Menstruation Disturbances|Amenorrhea
Sugar	Compound	0	NULL	C11477	NULL	0	Sugar		C11477	C11477	Compound	NULL	Sugar	Virus Diseases|Central Nervous System Viral Diseases|Pseudorabies|DNA Virus Infections|Herpesviridae Infections|RNA Virus Infections|Togaviridae Infections|Rubivirus Infections|Rubella|Musculoskeletal Diseases|Bone Diseases|Bone Diseases, Metabolic|Mucolipidoses|Digestive System Diseases|Digestive System Fistula|Gastric Fistula|Gastrointestinal Diseases|Gastroenteritis|Intestinal Diseases|Malabso…
Dihydroceramide	Input Compound	328	NULL	C12126	C19H38NO3R	0	Dihydroceramide	16755624	C12126	C12126	Compound	NULL	Dihydroceramide|N-Acylsphinganine
(GlcN)1 (Ino)1	Compound	0	NULL	C15658	C12H23NO10	341.312	(GlcN)1 (Ino)1	445937	C15658	C15658	Compound	NULL	(GlcN)1 (Ino)1|6-(alpha-D-Glucosaminyl)-1D-myo-inositol|"(1S,2R,4R,5R)-6-[(2R,3R,4R,5S,6R)-3-amino-4,5-dihydroxy-6-(hydroxymethyl)oxan-2-yl]oxycyclohexane-1,2,3,4,5-pentol"
acylcarnitine	Input Compound	0	NULL	CE0194	C7H14NO3R	0	acylcarnitine					"[#6][N+]([#6])([#6])C[C@H](CC([#8-])=O)O[$([#1,*])] |r,$
11-dehydrothromboxane B2	Input Compound	0	67910-12-7	CE1447	C20H31O6	0	11-dehydrothromboxane B2		CE1447	CE1447	Compound	CCCCC[C@@H](O)\C=C\[C@@H]1OC(=O)C[C@@H](O)[C@H]1C\C=C/CCCC([O-])=O	11-dehydrothromboxane B2|"11-dehydro-TXB(,2)"
glycerophosphoserine	Compound	0	NULL	CE4770	C6H13NO8P	0	glycerophosphoserine		CE4770	CE4770	Compound	[NH3+][C@H](COP([O-])(=O)OC[C@@H](O)CO)C([O-])=O	glycerophosphoserine|sn-glycero-3-phosphoserine|GPS
1-phosphatidyl-myo-inositol 5-phosphate	Compound	0	NULL	CE5101	C9H15O14P2R2	0	1-phosphatidyl-myo-inositol 5-phosphate					"[#8][C@@H]1[C@H]([#8])[C@H](OP([#8-])([#8-])=O)[C@H]([#8])[C@H](OP([#8-])(=O)OC[C@H](CO[$([#1,*])])O[$([#1,*])])[C@@H]1[#8] |r,$						acyl_R1		acyl_R1		$|""","1-phosphatidyl-myo-inositol 5-phosphate|PI5P|""1,2-diacyl-sn-glycero-3-phospho-[1-D-myo-inositol 5-phosphate]""|1-phosphatidyl-D-myo-inositol 5-phosphate","","CE5101","false","CE5101","Compound"
mannosealpha1-2mannosealpha1-6(ethanolaminephosphate-2)mannosealpha1-4glucosaminyl-acyl-phosphatidylinositol	Compound	0	NULL	CE5650	C35H63N2O33P2R3	0	mannosealpha1-2mannosealpha1-6(ethanolaminephosphate-2)mannosealpha1-4glucosaminyl-acyl-phosphatidylinositol					"[#7+]CCOP([#8-])(=O)O[C@H]1[C@@H]([#8])[C@@H]([#8])[C@@H](CO[C@H]2O[C@@H](C[#8])[C@@H]([#8])[C@@H]([#8])[C@H]2O[C@H]3O[C@@H](C[#8])[C@@H]([#8])[C@@H]([#8])[C@H]3[#8])O[C@H]1O[C@@H]4[C@H]([#8])[C@H]([#7+])[C@@H](O[C@@H]4C[#8])O[C@H]5[C@@H]([#8])[C@@H]([#8])[C@@H]([#8])[C@@H](O[$([#1,*])])[C@H]5OP([#8-])(=O)OC[C@@H](CO[$([#1,*])])O[$([#1,*])] |r,$
EtNP-Man-Man-(EtNP)Man-GlcN-acyl-PI	Compound	0	NULL	CE5964	C37H69N3O36P3R3	0	EtNP-Man-Man-(EtNP)Man-GlcN-acyl-PI					"[#7+]CCOP([#8-])(=O)OC[C@@H]1O[C@H](O[C@@H]2[C@H]([#8])[C@H]([#8])[C@H](C[#8])O[C@@H]2OC[C@H]3O[C@@H](O[C@@H]4[C@H]([#8])[C@H]([#7+])[C@@H](O[C@@H]4C[#8])O[C@H]5[C@@H]([#8])[C@@H]([#8])[C@@H]([#8])[C@@H](O[$([#1,*])])[C@H]5OP([#8-])(=O)OC[C@@H](CO[$([#1,*])])O[$([#1,*])])[C@@H](OP([#8-])(=O)OCC[#7+])[C@@H]([#8])[C@H]3[#8])[C@H]([#8])[C@H]([#8])[C@@H]1[#8] |r,$																																	acyl_R1
1-acyl-2-lyso-phosphatidylcholine	Compound	0	NULL	CE6321	C8H19NO6PR	0	1-acyl-2-lyso-phosphatidylcholine					"[#6][N+]([#6])([#6])CCOP([#8-])(=O)OC[C@H]([#8])CO[$([#1,*])] |r,$
ganglioside GM4	Compound	0	NULL	CE6569	C20H33N2O15R2	0	ganglioside GM4					"[#6]C(=O)N[C@H]1[C@@H]([#8])C[C@@](O[C@H]2[C@@H]([#8])[C@@H](C[#8])O[C@@H](OC[C@H](N[$([#1,*])])[C@H]([#8])[$([#1,*])])[C@H]2[#8])(O[C@H]1C([#8])[C@@H]([#8])C[#8])C([#8-])=O |r,$						acyl_R1			_R1													$|""","ganglioside GM4","","CE6569","false","CE6569","Compound"
1-acyl-2-lyso-phosphatidylserine	Input Compound	0	NULL	CE7078	C6H12NO8PR	0	1-acyl-2-lyso-phosphatidylserine					"[#7+][C@H](COP([#8-])(=O)OC[C@@H]([#8])CO[$([#1,*])])C([#8-])=O |r,$
1-alkyl-2-acyl-sn-glycero-3-phosphocholine	Input Compound	0	NULL	CE7098	C8H18NO6PR2	0	1-alkyl-2-acyl-sn-glycero-3-phosphocholine					"[#6][N+]([#6])([#6])CCOP([#8-])(=O)OC[C@H](CO[$([#1,*])])O[$([#1,*])] |r,$
11-dehydro-15-keto-TXB2	Compound	0	NULL	CE7105	C20H29O6	0	11-dehydro-15-keto-TXB2					"*.[#6]CCCCC(=O)\C=C\[C@@H]1OC(=O)C[C@@H]([#8])[C@H]1C\C=C/CCCC([#8-])=O |r,$ _p										$|""","11-dehydro-15-keto-TXB2|""11-dehydro-15-oxo-thromboxane B(,2)""","","CE7105","false","CE7105","Compound"
(Gal)3 (GalNAc)1 (Glc)1 (Cer)1	Compound	0	NULL	G00097	NULL	0	(Gal)3 (GalNAc)1 (Glc)1 (Cer)1		G00097	G00097	Compound	NULL	(Gal)3 (GalNAc)1 (Glc)1 (Cer)1
(Gal)3 (GalNAc)1 (Glc)1 (Neu5Ac)1 (Cer)1	Input Compound	0	NULL	G00098	NULL	0	(Gal)3 (GalNAc)1 (Glc)1 (Neu5Ac)1 (Cer)1		G00098	G00098	Compound	NULL	(Gal)3 (GalNAc)1 (Glc)1 (Neu5Ac)1 (Cer)1
(Gal)3 (GalNAc)1 (Glc)1 (GlcNAc)1 (Cer)1	Compound	0	NULL	G00102	NULL	0	(Gal)3 (GalNAc)1 (Glc)1 (GlcNAc)1 (Cer)1		G00102	G00102	Compound	NULL	(Gal)3 (GalNAc)1 (Glc)1 (GlcNAc)1 (Cer)1
(Gal)4 (GalNAc)1 (Glc)1 (GlcNAc)1 (Cer)1	Input Compound	0	NULL	G00103	NULL	0	(Gal)4 (GalNAc)1 (Glc)1 (GlcNAc)1 (Cer)1		G00103	G00103	Compound	NULL	(Gal)4 (GalNAc)1 (Glc)1 (GlcNAc)1 (Cer)1
(Gal)4 (GalNAc)1 (Glc)1 (GlcNAc)1 (LFuc)1 (Cer)1	Compound	0	NULL	G00104	NULL	0	(Gal)4 (GalNAc)1 (Glc)1 (GlcNAc)1 (LFuc)1 (Cer)1		G00104	G00104	Compound	NULL	(Gal)4 (GalNAc)1 (Glc)1 (GlcNAc)1 (LFuc)1 (Cer)1
CMP-N-trimethyl-2-aminoethylphosphonate	Compound	473	NULL	C05674	C14H27N4O10P2	473.333	CMP-N-trimethyl-2-aminoethylphosphonate		C05674	C05674	Compound	C[N+](C)(C)CCP(O)(=O)OP(O)(=O)OC[C@H]1O[C@H]([C@H](O)[C@@H]1O)N2C=CC(N)=NC2=O	CMP-N-trimethyl-2-aminoethylphosphonate|CMP-2-trimethylaminoethylphosphonate|"2-[[[(2R,3S,4R,5R)-5-(4-amino-2-oxopyrimidin-1-yl)-3,4-dihydroxyoxolan-2-yl]methoxy-hydroxyphosphoryl]oxy-hydroxyphosphoryl]ethyl-trimethylazanium"
Diacylglyceryl-N-trimethyl-2-aminoethylphosphonate	Input Compound	0	NULL	C05676	C10H19NO7PR2	0	Diacylglyceryl-N-trimethyl-2-aminoethylphosphonate		C05676	C05676	Compound	NULL	Diacylglyceryl-N-trimethyl-2-aminoethylphosphonate|Diacylglyceryl-2-trimethylaminoethylphosphonate

## Sheet: Table S10
Canonical Name	Direction	Interaction	Name	Reaction.equation	Reaction.locations	Reaction.pathway	Reaction.reversible	Reaction.rid	Shared interaction	Shared name
C00040 (RE2978) C00318	undirected	RE2978	C00040 (RE2978) C00318	acyl-CoA+L-carnitine = acylcarnitine+CoA	cytosol|mitochondria		true	RE2978	RE2978	C00040 (RE2978) C00318
C00040 (RE2978) CE0194	bidirectional	RE2978	C00040 (RE2978) CE0194	acyl-CoA+L-carnitine = acylcarnitine+CoA	cytosol|mitochondria		true	RE2978	RE2978	C00040 (RE2978) CE0194
C00043 (R02654) C01194	undirected	R02654	C00043 (R02654) C01194	UDP-N-acetyl-D-glucosamine+1-Phosphatidyl-D-myo-inositol=UDP +N-Acetyl-D-glucosaminylphosphatidylinositol	endoplasmic reticulum|cytosol	Phosphatidylinositol phosphate metabolism	false	R02654	R02654	C00043 (R02654) C01194
C00043 (R02654) C01288	directed	R02654	C00043 (R02654) C01288	UDP-N-acetyl-D-glucosamine+1-Phosphatidyl-D-myo-inositol=UDP +N-Acetyl-D-glucosaminylphosphatidylinositol	endoplasmic reticulum|cytosol	Phosphatidylinositol phosphate metabolism	false	R02654	R02654	C00043 (R02654) C01288
C00060 (R01369) C00165	undirected	R01369	C00060 (R01369) C00165	Triacylglycerol+H2O=Diacylglycerol+Carboxylate	lysosomes|cytosol|extracellular	Glycerophospholipid metabolism	false	R01369	R01369	C00060 (R01369) C00165
C00060 (R01493) C00319	undirected	R01493	C00060 (R01493) C00319	N-Acylsphingosine+H2O=Carboxylate+Sphingosine	Golgi apparatus|lysosomes|endoplasmic reticulum|cytosol|mitochondria	Glycosphingolipid metabolism	false	R01493	R01493	C00060 (R01493) C00319
C00065 (RE3299) C00114	bidirectional	RE3299	C00065 (RE3299) C00114	"phosphatidylcholine+L-serine = choline+L-""a""-Phosphatidylserine"	cytosol	Glycerophospholipid metabolism	true	RE3299	RE3299	C00065 (RE3299) C00114
C00065 (RE3299) C00157	undirected	RE3299	C00065 (RE3299) C00157	"phosphatidylcholine+L-serine = choline+L-""a""-Phosphatidylserine"	cytosol	Glycerophospholipid metabolism	true	RE3299	RE3299	C00065 (RE3299) C00157
C00065 (RE3298) C00189	bidirectional	RE3298	C00065 (RE3298) C00189	"phosphatidylethanolamine+L-serine = ethanolamine+L-""a""-Phosphatidylserine"	cytosol	Glycerophospholipid metabolism	true	RE3298	RE3298	C00065 (RE3298) C00189
C00065 (RE3298) C00350	undirected	RE3298	C00065 (RE3298) C00350	"phosphatidylethanolamine+L-serine = ethanolamine+L-""a""-Phosphatidylserine"	cytosol	Glycerophospholipid metabolism	true	RE3298	RE3298	C00065 (RE3298) C00350
C00065 (RE3301) C00416	undirected	RE3301	C00065 (RE3301) C00416	"H(,2)O+L-""a""-Phosphatidylserine = phosphatidate+H('+)+L-serine"	Golgi apparatus|endoplasmic reticulum|cytosol	Glycerophospholipid metabolism	true	RE3301	RE3301	C00065 (RE3301) C00416
C00065 (RE3298) C02737	bidirectional	RE3298	C00065 (RE3298) C02737	"phosphatidylethanolamine+L-serine = ethanolamine+L-""a""-Phosphatidylserine"	cytosol	Glycerophospholipid metabolism	true	RE3298	RE3298	C00065 (RE3298) C02737
C00065 (RE3299) C02737	bidirectional	RE3299	C00065 (RE3299) C02737	"phosphatidylcholine+L-serine = choline+L-""a""-Phosphatidylserine"	cytosol	Glycerophospholipid metabolism	true	RE3299	RE3299	C00065 (RE3299) C02737
C00065 (RE3301) C02737	bidirectional	RE3301	C00065 (RE3301) C02737	"H(,2)O+L-""a""-Phosphatidylserine = phosphatidate+H('+)+L-serine"	Golgi apparatus|endoplasmic reticulum|cytosol	Glycerophospholipid metabolism	true	RE3301	RE3301	C00065 (RE3301) C02737
C00093 (R00851) C00681	directed	R00851	C00093 (R00851) C00681	sn-Glycerol 3-phosphate+Acyl-CoA=1-Acyl-sn-glycerol3-phosphate+CoA	cytosol|mitochondria	Glycerophospholipid metabolism	false	R00851	R00851	C00093 (R00851) C00681
C00093 (R02617) C00681	directed	R02617	C00093 (R02617) C00681	"2,3-Dehydroacyl-CoA+sn-Glycerol 3-phosphate=CoA +1-Acyl-sn-glycerol 3-phosphate"	cytosol|mitochondria	Glycerophospholipid metabolism	false	R02617	R02617	C00093 (R02617) C00681
C00114 (R01310) C00416	undirected	R01310	C00114 (R01310) C00416	Phosphatidylcholine+H2O=Phosphatidate+Choline	Golgi apparatus|endoplasmic reticulum|cytosol|nucleus	Glycerophospholipid metabolism	false	R01310	R01310	C00114 (R01310) C00416
C00114 (RE3299) C02737	undirected	RE3299	C00114 (RE3299) C02737	"phosphatidylcholine+L-serine = choline+L-""a""-Phosphatidylserine"	cytosol	Glycerophospholipid metabolism	true	RE3299	RE3299	C00114 (RE3299) C02737
C00114 (RE3299) C00157	bidirectional	RE3299	C00114 (RE3299) C00157	"phosphatidylcholine+L-serine = choline+L-""a""-Phosphatidylserine"	cytosol	Glycerophospholipid metabolism	true	RE3299	RE3299	C00114 (RE3299) C00157
C00116 (R01350) C00422	directed	R01350	C00116 (R01350) C00422	Glycerol+Fatty acid=Triacylglycerol	lysosomes|cytosol|extracellular	Glycerophospholipid metabolism	false	R01350	R01350	C00116 (R01350) C00422
C00137 (RE3273) C00416	undirected	RE3273	C00137 (RE3273) C00416	"H(,2)O+L-""a""-Phosphatidylinositol = `myo`-inositol+phosphatidate+H('+)"	Golgi apparatus|endoplasmic reticulum|cytosol	Phosphatidylinositol phosphate metabolism	true	RE3273	RE3273	C00137 (RE3273) C00416
C00137 (RE3273) C01194	bidirectional	RE3273	C00137 (RE3273) C01194	"H(,2)O+L-""a""-Phosphatidylinositol = `myo`-inositol+phosphatidate+H('+)"	Golgi apparatus|endoplasmic reticulum|cytosol	Phosphatidylinositol phosphate metabolism	true	RE3273	RE3273	C00137 (RE3273) C01194
C00157 (R01310) C00114	directed	R01310	C00157 (R01310) C00114	Phosphatidylcholine+H2O=Phosphatidate+Choline	Golgi apparatus|endoplasmic reticulum|cytosol|nucleus	Glycerophospholipid metabolism	false	R01310	R01310	C00157 (R01310) C00114
C00157 (RE3329) C00187	undirected	RE3329	C00157 (RE3329) C00187	cholesterol+phosphatidylcholine = 2-acyl-`sn`-glycero-3-phosphocholine+acyl-cholesterol	extracellular	Glycerophospholipid metabolism	true	RE3329	RE3329	C00157 (RE3329) C00187
C00157 (RE3330) C00187	undirected	RE3330	C00157 (RE3330) C00187	cholesterol+phosphatidylcholine = 1-acyl-2-lyso-phosphatidylcholine+acyl-cholesterol	extracellular	Glycerophospholipid metabolism	true	RE3330	RE3330	C00157 (RE3330) C00187
C00157 (R02114) C00370	undirected	R02114	C00157 (R02114) C00370	Phosphatidylcholine+Sterol=1-Acyl-sn-glycero-3-phosphocholine+ Steryl ester	extracellular	Glycerophospholipid metabolism	true	R02114	R02114	C00157 (R02114) C00370
C00157 (R01310) C00416	directed	R01310	C00157 (R01310) C00416	Phosphatidylcholine+H2O=Phosphatidate+Choline	Golgi apparatus|endoplasmic reticulum|cytosol|nucleus	Glycerophospholipid metabolism	false	R01310	R01310	C00157 (R01310) C00416
C00157 (R07064) C01595	directed	R07064	C00157 (R07064) C01595	Phosphatidylcholine+H2O=1-Acyl-sn-glycero-3-phosphocholine +Linoleate	endoplasmic reticulum|cytosol|extracellular|mitochondria	Linoleate metabolism	false	R07064	R07064	C00157 (R07064) C01595
C00157 (R02114) C01958	bidirectional	R02114	C00157 (R02114) C01958	Phosphatidylcholine+Sterol=1-Acyl-sn-glycero-3-phosphocholine+ Steryl ester	extracellular	Glycerophospholipid metabolism	true	R02114	R02114	C00157 (R02114) C01958
C00157 (RE3329) C02530	bidirectional	RE3329	C00157 (RE3329) C02530	cholesterol+phosphatidylcholine = 2-acyl-`sn`-glycero-3-phosphocholine+acyl-cholesterol	extracellular	Glycerophospholipid metabolism	true	RE3329	RE3329	C00157 (RE3329) C02530
C00157 (RE3330) C02530	bidirectional	RE3330	C00157 (RE3330) C02530	cholesterol+phosphatidylcholine = 1-acyl-2-lyso-phosphatidylcholine+acyl-cholesterol	extracellular	Glycerophospholipid metabolism	true	RE3330	RE3330	C00157 (RE3330) C02530
C00157 (RE3299) C02737	bidirectional	RE3299	C00157 (RE3299) C02737	"phosphatidylcholine+L-serine = choline+L-""a""-Phosphatidylserine"	cytosol	Glycerophospholipid metabolism	true	RE3299	RE3299	C00157 (RE3299) C02737
C00157 (R02114) C04230	bidirectional	R02114	C00157 (R02114) C04230	Phosphatidylcholine+Sterol=1-Acyl-sn-glycero-3-phosphocholine+ Steryl ester	extracellular	Glycerophospholipid metabolism	true	R02114	R02114	C00157 (R02114) C04230
C00157 (R01315) C04230	directed	R01315	C00157 (R01315) C04230	Phosphatidylcholine+H2O=1-Acyl-sn-glycero-3-phosphocholine +Fatty acid	endoplasmic reticulum|cytosol|extracellular|mitochondria	Glycerophospholipid metabolism	false	R01315	R01315	C00157 (R01315) C04230
C00157 (R07064) C04230	directed	R07064	C00157 (R07064) C04230	Phosphatidylcholine+H2O=1-Acyl-sn-glycero-3-phosphocholine +Linoleate	endoplasmic reticulum|cytosol|extracellular|mitochondria	Linoleate metabolism	false	R07064	R07064	C00157 (R07064) C04230
C00157 (RE3329) C04233	bidirectional	RE3329	C00157 (RE3329) C04233	cholesterol+phosphatidylcholine = 2-acyl-`sn`-glycero-3-phosphocholine+acyl-cholesterol	extracellular	Glycerophospholipid metabolism	true	RE3329	RE3329	C00157 (RE3329) C04233
C00157 (R04514) C04233	bidirectional	R04514	C00157 (R04514) C04233	Phosphatidylcholine+Retinol-(cellular-retinol-binding-protein) <=>2-Acyl-sn-glycero-3-phosphocholine +Retinyl-ester-(cellular-retinol-binding-protein)	endoplasmic reticulum|cytosol		true	R04514	R04514	C00157 (R04514) C04233
C00157 (RE3330) CE6321	bidirectional	RE3330	C00157 (RE3330) CE6321	cholesterol+phosphatidylcholine = 1-acyl-2-lyso-phosphatidylcholine+acyl-cholesterol	extracellular	Glycerophospholipid metabolism	true	RE3330	RE3330	C00157 (RE3330) CE6321
C00187 (RE3329) C02530	bidirectional	RE3329	C00187 (RE3329) C02530	cholesterol+phosphatidylcholine = 2-acyl-`sn`-glycero-3-phosphocholine+acyl-cholesterol	extracellular	Glycerophospholipid metabolism	true	RE3329	RE3329	C00187 (RE3329) C02530
C00187 (RE3330) C02530	bidirectional	RE3330	C00187 (RE3330) C02530	cholesterol+phosphatidylcholine = 1-acyl-2-lyso-phosphatidylcholine+acyl-cholesterol	extracellular	Glycerophospholipid metabolism	true	RE3330	RE3330	C00187 (RE3330) C02530
C00187 (R01461) C02530	directed	R01461	C00187 (R01461) C02530	Acyl-CoA+Cholesterol=CoA+Cholesterol ester	endoplasmic reticulum|cytosol	Bile acid biosynthesis	false	R01461	R01461	C00187 (R01461) C02530
C00187 (RE3329) C04233	bidirectional	RE3329	C00187 (RE3329) C04233	cholesterol+phosphatidylcholine = 2-acyl-`sn`-glycero-3-phosphocholine+acyl-cholesterol	extracellular	Glycerophospholipid metabolism	true	RE3329	RE3329	C00187 (RE3329) C04233
C00187 (RE3330) CE6321	bidirectional	RE3330	C00187 (RE3330) CE6321	cholesterol+phosphatidylcholine = 1-acyl-2-lyso-phosphatidylcholine+acyl-cholesterol	extracellular	Glycerophospholipid metabolism	true	RE3330	RE3330	C00187 (RE3330) CE6321
C00189 (RE3298) C02737	undirected	RE3298	C00189 (RE3298) C02737	"phosphatidylethanolamine+L-serine = ethanolamine+L-""a""-Phosphatidylserine"	cytosol	Glycerophospholipid metabolism	true	RE3298	RE3298	C00189 (RE3298) C02737
C00189 (RE3298) C00350	bidirectional	RE3298	C00189 (RE3298) C00350	"phosphatidylethanolamine+L-serine = ethanolamine+L-""a""-Phosphatidylserine"	cytosol	Glycerophospholipid metabolism	true	RE3298	RE3298	C00189 (RE3298) C00350
C00195 (R01493) C00060	directed	R01493	C00195 (R01493) C00060	N-Acylsphingosine+H2O=Carboxylate+Sphingosine	Golgi apparatus|lysosomes|endoplasmic reticulum|cytosol|mitochondria	Glycosphingolipid metabolism	false	R01493	R01493	C00195 (R01493) C00060
C00195 (R01493) C00319	directed	R01493	C00195 (R01493) C00319	N-Acylsphingosine+H2O=Carboxylate+Sphingosine	Golgi apparatus|lysosomes|endoplasmic reticulum|cytosol|mitochondria	Glycosphingolipid metabolism	false	R01493	R01493	C00195 (R01493) C00319
C00195 (R01494) C00319	directed	R01494	C00195 (R01494) C00319	N-Acylsphingosine+H2O=Fatty acid+Sphingosine	Golgi apparatus|lysosomes|endoplasmic reticulum|cytosol|mitochondria	Glycosphingolipid metabolism	false	R01494	R01494	C00195 (R01494) C00319
C00195 (R01891) C00550	directed	R01891	C00195 (R01891) C00550	CDPcholine+N-Acylsphingosine=CMP+Sphingomyelin	Golgi apparatus|endoplasmic reticulum|cytosol|nucleus	Glycosphingolipid metabolism	false	R01891	R01891	C00195 (R01891) C00550
C00195 (R01497) C01190	directed	R01497	C00195 (R01497) C01190	UDPglucose+N-Acylsphingosine=UDP+Glucosylceramide	Golgi apparatus|endoplasmic reticulum|cytosol|extracellular	Glycosphingolipid metabolism	false	R01497	R01497	C00195 (R01497) C01190
C00195 (RE2677) C02686	directed	RE2677	C00195 (RE2677) C02686	UDP-galactose+ceramide = H('+)+UDP+galactosylceramide	Golgi apparatus|endoplasmic reticulum|cytosol|extracellular|nucleus	Glycosphingolipid metabolism	false	RE2677	RE2677	C00195 (RE2677) C02686
C00195 (R01495) C02960	directed	R01495	C00195 (R01495) C02960	ATP+N-Acylsphingosine=ADP+Ceramide 1-phosphate	cytosol	Glycosphingolipid metabolism	false	R01495	R01495	C00195 (R01495) C02960
C00195 (R01501) C11477	undirected	R01501	C00195 (R01501) C11477	Glycosyl-N-acylsphingosine+H2O=Sugar+N-Acylsphingosine	cytosol		false	R01501	R01501	C00195 (R01501) C11477
C00195 (R06522) C02960	bidirectional	R06522	C00195 (R06522) C02960	Ceramide 1-phosphate+H2O=N-Acylsphingosine+Orthophosphate	Golgi apparatus|endoplasmic reticulum|cytosol	Glycosphingolipid metabolism	true	R06522	R06522	C00195 (R06522) C02960
C00269 (R01802) C01194	directed	R01802	C00269 (R01802) C01194	CDPdiacylglycerol+myo-Inositol=CMP +1-Phosphatidyl-D-myo-inositol	Golgi apparatus|endoplasmic reticulum|cytosol	Phosphatidylinositol phosphate metabolism	false	R01802	R01802	C00269 (R01802) C01194
C00318 (RE2978) CE0194	bidirectional	RE2978	C00318 (RE2978) CE0194	acyl-CoA+L-carnitine = acylcarnitine+CoA	cytosol|mitochondria		true	RE2978	RE2978	C00318 (RE2978) CE0194
C00344 (RE1197) C05980	directed	RE1197	C00344 (RE1197) C05980	CDP-diacylglycerol+phosphatidylglycerol = CMP+diphosphatidylglycerol+H('+)	cytosol	Glycerophospholipid metabolism	false	RE1197	RE1197	C00344 (RE1197) C05980
C00350 (R02051) C00416	directed	R02051	C00350 (R02051) C00416	Phosphatidylethanolamine+H2O=Ethanolamine+Phosphatidate	Golgi apparatus|endoplasmic reticulum|cytosol|mitochondria	Glycerophospholipid metabolism	false	R02051	R02051	C00350 (R02051) C00416
C00350 (RE3048) C00641	bidirectional	RE3048	C00350 (RE3048) C00641	"phosphatidylethanolamine+mannose""a""1-2mannose""a""1-6(ethanolaminephosphate-2)mannose""a""1-4glucosaminyl-acyl-phosphatidylinositol = 1,2-diacyl-`sn`-glycerol+EtNP-Man-Man-(EtNP)Man-GlcN-acyl-PI"	endoplasmic reticulum|cytosol	Phosphatidylinositol phosphate metabolism	true	RE3048	RE3048	C00350 (RE3048) C00641
C00350 (R02056) C01241	directed	R02056	C00350 (R02056) C01241	S-Adenosyl-L-methionine+Phosphatidylethanolamine <=>S-Adenosyl-L-homocysteine+Phosphatidyl-N-methylethanolamine	endoplasmic reticulum|cytosol|mitochondria	Glycerophospholipid metabolism	false	R02056	R02056	C00350 (R02056) C01241
C00350 (RE3298) C02737	bidirectional	RE3298	C00350 (RE3298) C02737	"phosphatidylethanolamine+L-serine = ethanolamine+L-""a""-Phosphatidylserine"	cytosol	Glycerophospholipid metabolism	true	RE3298	RE3298	C00350 (RE3298) C02737
C00350 (R02053) C04438	directed	R02053	C00350 (R02053) C04438	Phosphatidylethanolamine+H2O <=>1-Acyl-sn-glycero-3-phosphoethanolamine+Fatty acid	endoplasmic reticulum|cytosol|extracellular|mitochondria	Glycerophospholipid metabolism	false	R02053	R02053	C00350 (R02053) C04438
C00350 (RE3048) CE5650	undirected	RE3048	C00350 (RE3048) CE5650	"phosphatidylethanolamine+mannose""a""1-2mannose""a""1-6(ethanolaminephosphate-2)mannose""a""1-4glucosaminyl-acyl-phosphatidylinositol = 1,2-diacyl-`sn`-glycerol+EtNP-Man-Man-(EtNP)Man-GlcN-acyl-PI"	endoplasmic reticulum|cytosol	Phosphatidylinositol phosphate metabolism	true	RE3048	RE3048	C00350 (RE3048) CE5650
C00350 (RE3048) CE5964	bidirectional	RE3048	C00350 (RE3048) CE5964	"phosphatidylethanolamine+mannose""a""1-2mannose""a""1-6(ethanolaminephosphate-2)mannose""a""1-4glucosaminyl-acyl-phosphatidylinositol = 1,2-diacyl-`sn`-glycerol+EtNP-Man-Man-(EtNP)Man-GlcN-acyl-PI"	endoplasmic reticulum|cytosol	Phosphatidylinositol phosphate metabolism	true	RE3048	RE3048	C00350 (RE3048) CE5964
C00350 (RE3267) C00641	bidirectional	RE3267	C00350 (RE3267) C00641	"CDP-ethanolamine+1,2-diacyl-`sn`-glycerol = CMP+phosphatidylethanolamine+H('+)"	Golgi apparatus|endoplasmic reticulum|extracellular|nucleus|mitochondria	Glycerophospholipid metabolism	true	RE3267	RE3267	C00350 (RE3267) C00641
C00370 (R02114) C01958	bidirectional	R02114	C00370 (R02114) C01958	Phosphatidylcholine+Sterol=1-Acyl-sn-glycero-3-phosphocholine+ Steryl ester	extracellular	Glycerophospholipid metabolism	true	R02114	R02114	C00370 (R02114) C01958
C00370 (R02114) C04230	bidirectional	R02114	C00370 (R02114) C04230	Phosphatidylcholine+Sterol=1-Acyl-sn-glycero-3-phosphocholine+ Steryl ester	extracellular	Glycerophospholipid metabolism	true	R02114	R02114	C00370 (R02114) C04230
C00416 (R01799) C00269	directed	R01799	C00416 (R01799) C00269	CTP+Phosphatidate=Pyrophosphate+CDPdiacylglycerol	endoplasmic reticulum|cytosol|mitochondria	Glycerophospholipid metabolism	false	R01799	R01799	C00416 (R01799) C00269
C00416 (R02239) C00641	directed	R02239	C00416 (R02239) C00641	"Phosphatidate+H2O=1,2-Diacyl-sn-glycerol+Orthophosphate"	Golgi apparatus|endoplasmic reticulum|cytosol	Glycerophospholipid metabolism	false	R02239	R02239	C00416 (R02239) C00641
C00416 (R02241) C00681	directed	R02241	C00416 (R02241) C00681	Phosphatidate+CoA=1-Acyl-sn-glycerol 3-phosphate+Acyl-CoA	endoplasmic reticulum|cytosol|mitochondria	Glycerophospholipid metabolism	false	R02241	R02241	C00416 (R02241) C00681
C00416 (R07398) C15658	undirected	R07398	C00416 (R07398) C15658		extracellular	Phosphatidylinositol phosphate metabolism	true	R07398	R07398	C00416 (R07398) C15658
C00416 (RE3273) C01194	bidirectional	RE3273	C00416 (RE3273) C01194	"H(,2)O+L-""a""-Phosphatidylinositol = `myo`-inositol+phosphatidate+H('+)"	Golgi apparatus|endoplasmic reticulum|cytosol	Phosphatidylinositol phosphate metabolism	true	RE3273	RE3273	C00416 (RE3273) C01194
C00416 (RE3301) C02737	bidirectional	RE3301	C00416 (RE3301) C02737	"H(,2)O+L-""a""-Phosphatidylserine = phosphatidate+H('+)+L-serine"	Golgi apparatus|endoplasmic reticulum|cytosol	Glycerophospholipid metabolism	true	RE3301	RE3301	C00416 (RE3301) C02737
C00416 (R07398) C04248	bidirectional	R07398	C00416 (R07398) C04248		extracellular	Phosphatidylinositol phosphate metabolism	true	R07398	R07398	C00416 (R07398) C04248
C00422 (R01369) C00060	directed	R01369	C00422 (R01369) C00060	Triacylglycerol+H2O=Diacylglycerol+Carboxylate	lysosomes|cytosol|extracellular	Glycerophospholipid metabolism	false	R01369	R01369	C00422 (R01369) C00060
C00422 (R01369) C00165	directed	R01369	C00422 (R01369) C00165	Triacylglycerol+H2O=Diacylglycerol+Carboxylate	lysosomes|cytosol|extracellular	Glycerophospholipid metabolism	false	R01369	R01369	C00422 (R01369) C00165
C00422 (R02251) C00641	directed	R02251	C00422 (R02251) C00641	"Triacylglycerol+CoA=1,2-Diacyl-sn-glycerol+Acyl-CoA"	endoplasmic reticulum|cytosol	Glycerophospholipid metabolism	false	R02251	R02251	C00422 (R02251) C00641
C00422 (R02250) C00641	directed	R02250	C00422 (R02250) C00641	"Triacylglycerol+H2O=1,2-Diacyl-sn-glycerol+Fatty acid"	lysosomes|cytosol|extracellular	Glycerophospholipid metabolism	false	R02250	R02250	C00422 (R02250) C00641
C00468 (R02350) C02538	directed	R02350	C00468 (R02350) C02538	"3'-Phosphoadenylyl sulfate+Estrone=Adenosine3',5'-bisphosphate+Estrone 3-sulfate"	cytosol	Androgen and estrogen biosynthesis and metabolism	false	R02350	R02350	C00468 (R02350) C02538
C00468 (RE2235) C05300	directed	RE2235	C00468 (RE2235) C05300	"NADPH+O(,2)+H('+)+estrone = H(,2)O+NADP('+)+16""a""-hydroxyestrone"	endoplasmic reticulum|cytosol	Androgen and estrogen biosynthesis and metabolism	false	RE2235	RE2235	C00468 (RE2235) C05300
C00468 (R02358) C11133	directed	R02358	C00468 (R02358) C11133	Estrone+UDPglucuronate=Estrone glucuronide+UDP	endoplasmic reticulum|cytosol	Androgen and estrogen biosynthesis and metabolism	false	R02358	R02358	C00468 (R02358) C11133
C00468 (R02352) C00951	bidirectional	R02352	C00468 (R02352) C00951	Estradiol-17beta+NAD+=Estrone+NADH+H+	endoplasmic reticulum|cytosol	Androgen and estrogen biosynthesis and metabolism	true	R02352	R02352	C00468 (R02352) C00951
C00468 (R02353) C00951	bidirectional	R02353	C00468 (R02353) C00951	Estradiol-17beta+NADP+=Estrone+NADPH+H+	endoplasmic reticulum|cytosol	Androgen and estrogen biosynthesis and metabolism	true	R02353	R02353	C00468 (R02353) C00951
C00550 (R02541) C00195	directed	R02541	C00550 (R02541) C00195	Sphingomyelin+H2O=N-Acylsphingosine+Choline phosphate	Golgi apparatus|lysosomes|endoplasmic reticulum|cytosol	Glycosphingolipid metabolism	false	R02541	R02541	C00550 (R02541) C00195
C00641 (R01321) C00157	directed	R01321	C00641 (R01321) C00157	"CDPcholine+1,2-Diacyl-sn-glycerol=CMP+Phosphatidylcholine"	Golgi apparatus|endoplasmic reticulum|extracellular|nucleus|mitochondria	Glycerophospholipid metabolism	false	R01321	R01321	C00641 (R01321) C00157
C00641 (R02240) C00416	directed	R02240	C00641 (R02240) C00416	"ATP+1,2-Diacyl-sn-glycerol=ADP+Phosphatidate"	cytosol|nucleus|mitochondria	Glycerophospholipid metabolism	false	R02240	R02240	C00641 (R02240) C00416
C00641 (R03435) C01245	undirected	R03435	C00641 (R03435) C01245	"1-Phosphatidyl-D-myo-inositol 4,5-bisphosphate+H2O <=>D-myo-Inositol 1,4,5-trisphosphate+1,2-Diacyl-sn-glycerol"	Golgi apparatus|endoplasmic reticulum|cytosol|nucleus	Phosphatidylinositol phosphate metabolism	true	R03435	R03435	C00641 (R03435) C01245
C00641 (RE2965) C01885	bidirectional	RE2965	C00641 (RE2965) C01885	"1,2-diacyl-`sn`-glycerol+H(,2)O = 1-monoacylglycerol+H('+)+carboxylate"	lysosomes|cytosol|extracellular	Glycerophospholipid metabolism	true	RE2965	RE2965	C00641 (RE2965) C01885
C00641 (R02687) C01885	directed	R02687	C00641 (R02687) C01885	"1,2-Diacyl-sn-glycerol+H2O=Acylglycerol+Fatty acid"	lysosomes|cytosol|extracellular	Glycerophospholipid metabolism	false	R02687	R02687	C00641 (R02687) C01885
C00641 (R02688) C02112	directed	R02688	C00641 (R02688) C02112	"1,2-Diacyl-sn-glycerol+H2O=2-Acylglycerol+Fatty acid"	lysosomes|cytosol|extracellular	Glycerophospholipid metabolism	false	R02688	R02688	C00641 (R02688) C02112
C00641 (RE3048) CE5964	undirected	RE3048	C00641 (RE3048) CE5964	"phosphatidylethanolamine+mannose""a""1-2mannose""a""1-6(ethanolaminephosphate-2)mannose""a""1-4glucosaminyl-acyl-phosphatidylinositol = 1,2-diacyl-`sn`-glycerol+EtNP-Man-Man-(EtNP)Man-GlcN-acyl-PI"	endoplasmic reticulum|cytosol	Phosphatidylinositol phosphate metabolism	true	RE3048	RE3048	C00641 (RE3048) CE5964
C00641 (R03435) C04637	bidirectional	R03435	C00641 (R03435) C04637	"1-Phosphatidyl-D-myo-inositol 4,5-bisphosphate+H2O <=>D-myo-Inositol 1,4,5-trisphosphate+1,2-Diacyl-sn-glycerol"	Golgi apparatus|endoplasmic reticulum|cytosol|nucleus	Phosphatidylinositol phosphate metabolism	true	R03435	R03435	C00641 (R03435) C04637
C00641 (RE3048) CE5650	bidirectional	RE3048	C00641 (RE3048) CE5650	"phosphatidylethanolamine+mannose""a""1-2mannose""a""1-6(ethanolaminephosphate-2)mannose""a""1-4glucosaminyl-acyl-phosphatidylinositol = 1,2-diacyl-`sn`-glycerol+EtNP-Man-Man-(EtNP)Man-GlcN-acyl-PI"	endoplasmic reticulum|cytosol	Phosphatidylinositol phosphate metabolism	true	RE3048	RE3048	C00641 (RE3048) CE5650
C00681 (R02760) C00416	directed	R02760	C00681 (R02760) C00416	"2,3-Dehydroacyl-CoA+1-Acyl-sn-glycerol 3-phosphate=CoA +Phosphatidate"	endoplasmic reticulum|cytosol|mitochondria	Glycerophospholipid metabolism	false	R02760	R02760	C00681 (R02760) C00416
C00681 (RE2911) C03372	bidirectional	RE2911	C00681 (RE2911) C03372	NADPH+H('+)+1-acyl-glycerone phosphate = NADP('+)+1-acyl-`sn`-glycerol 3-phosphate	cytosol	Glycerophospholipid metabolism	true	RE2911	RE2911	C00681 (RE2911) C03372
C00695 (R02794) C01794	directed	R02794	C00695 (R02794) C01794	"ATP+3alpha,7alpha,12alpha-Trihydroxy-5beta-cholanate+CoA=AMP+ Pyrophosphate+Choloyl-CoA"	endoplasmic reticulum|cytosol	Bile acid biosynthesis	false	R02794	R02794	C00695 (R02794) C01794
C00695 (RE1834) C01794	bidirectional	RE1834	C00695 (RE1834) C01794	"H(,2)O+choloyl-CoA = 3""a"",7""a"",12""a""-trihydroxy-5""b""-cholanoic acid+CoA+H('+)"	cytosol|mitochondria|peroxisomes	Bile acid biosynthesis	true	RE1834	RE1834	C00695 (RE1834) C01794
C00836 (R06518) C12126	bidirectional	R06518	C00836 (R06518) C12126	Dihydroceramide+H2O=Fatty acid+Sphinganine	Golgi apparatus|lysosomes|endoplasmic reticulum|cytosol|mitochondria	Glycosphingolipid metabolism	true	R06518	R06518	C00836 (R06518) C12126
C00951 (R03091) C05503	directed	R03091	C00951 (R03091) C05503	Estradiol-17beta+UDPglucuronate=Estradiol-17beta 3-glucuronide+ UDP	endoplasmic reticulum|cytosol	Androgen and estrogen biosynthesis and metabolism	false	R03091	R03091	C00951 (R03091) C05503
C01190 (R01498) C00195	directed	R01498	C01190 (R01498) C00195	Glucosylceramide+H2O=D-Glucose+N-Acylsphingosine	Golgi apparatus|lysosomes|cytosol	Glycosphingolipid metabolism	false	R01498	R01498	C01190 (R01498) C00195
C01190 (RE2680) C01290	directed	RE2680	C01190 (RE2680) C01290	UDP-galactose+Glucosylceramide = H('+)+UDP+Lactosylceramide	Golgi apparatus|cytosol	Glycosphingolipid metabolism	false	RE2680	RE2680	C01190 (RE2680) C01290
C01194 (R03361) C01277	directed	R03361	C01194 (R03361) C01277	ATP+1-Phosphatidyl-D-myo-inositol=ADP +1-Phosphatidyl-1D-myo-inositol 4-phosphate	Golgi apparatus|endoplasmic reticulum|nucleus|mitochondria	Phosphatidylinositol phosphate metabolism	false	R03361	R03361	C01194 (R03361) C01277
C01194 (R02654) C01288	directed	R02654	C01194 (R02654) C01288	UDP-N-acetyl-D-glucosamine+1-Phosphatidyl-D-myo-inositol=UDP +N-Acetyl-D-glucosaminylphosphatidylinositol	endoplasmic reticulum|cytosol	Phosphatidylinositol phosphate metabolism	false	R02654	R02654	C01194 (R02654) C01288
C01194 (R03362) C04549	directed	R03362	C01194 (R03362) C04549	ATP+1-Phosphatidyl-D-myo-inositol=ADP +1-Phosphatidyl-1D-myo-inositol 3-phosphate	Golgi apparatus|endoplasmic reticulum|cytosol|nucleus	Phosphatidylinositol phosphate metabolism	false	R03362	R03362	C01194 (R03362) C04549
C01194 (RE1441) CE5101	bidirectional	RE1441	C01194 (RE1441) CE5101	"ATP+L-""a""-Phosphatidylinositol = ADP+H('+)+1-phosphatidyl-`myo`-inositol 5-phosphate"	Golgi apparatus|endoplasmic reticulum|cytosol|nucleus	Phosphatidylinositol phosphate metabolism	true	RE1441	RE1441	C01194 (RE1441) CE5101
C01194 (RE3272) C01277	bidirectional	RE3272	C01194 (RE3272) C01277	"H(,2)O+phosphatidylinositol 4-phosphate = L-""a""-Phosphatidylinositol+Pi"	nucleus	Phosphatidylinositol phosphate metabolism	true	RE3272	RE3272	C01194 (RE3272) C01277
C01194 (RE3270) C04549	bidirectional	RE3270	C01194 (RE3270) C04549	"H(,2)O+phosphatidyl-`myo`-inositol 3-phosphate = L-""a""-Phosphatidylinositol+Pi"	cytosol	Phosphatidylinositol phosphate metabolism	true	RE3270	RE3270	C01194 (RE3270) C04549
C01194 (RE1448) CE5101	bidirectional	RE1448	C01194 (RE1448) CE5101	"H(,2)O+1-phosphatidyl-`myo`-inositol 5-phosphate = L-""a""-Phosphatidylinositol+Pi"	endoplasmic reticulum|nucleus	Phosphatidylinositol phosphate metabolism	true	RE1448	RE1448	C01194 (RE1448) CE5101
C01245 (R03435) C04637	bidirectional	R03435	C01245 (R03435) C04637	"1-Phosphatidyl-D-myo-inositol 4,5-bisphosphate+H2O <=>D-myo-Inositol 1,4,5-trisphosphate+1,2-Diacyl-sn-glycerol"	Golgi apparatus|endoplasmic reticulum|cytosol|nucleus	Phosphatidylinositol phosphate metabolism	true	R03435	R03435	C01245 (R03435) C04637
C01290 (R03355) C01190	directed	R03355	C01290 (R03355) C01190	"beta-D-Galactosyl-1,4-beta-D-glucosylceramide+H2O <=>Glucosylceramide+beta-D-Galactose"	lysosomes|cytosol|extracellular	Glycosphingolipid metabolism	false	R03355	R03355	C01290 (R03355) C01190
C01561 (R03610) C01673	directed	R03610	C01561 (R03610) C01673	Calcidiol+Oxygen+NADPH=Calcitriol+NADP++H2O	cytosol|mitochondria	Vitamin D3 (cholecalciferol) metabolism	false	R03610	R03610	C01561 (R03610) C01673
C01595 (R07064) C04230	undirected	R07064	C01595 (R07064) C04230	Phosphatidylcholine+H2O=1-Acyl-sn-glycero-3-phosphocholine +Linoleate	endoplasmic reticulum|cytosol|extracellular|mitochondria	Linoleate metabolism	false	R07064	R07064	C01595 (R07064) C04230
C01958 (R02114) C04230	undirected	R02114	C01958 (R02114) C04230	Phosphatidylcholine+Sterol=1-Acyl-sn-glycero-3-phosphocholine+ Steryl ester	extracellular	Glycerophospholipid metabolism	true	R02114	R02114	C01958 (R02114) C04230
C02530 (R01462) C00187	directed	R01462	C02530 (R01462) C00187	Cholesterol ester+H2O=Cholesterol+Carboxylate	cytosol	Bile acid biosynthesis	false	R01462	R01462	C02530 (R01462) C00187
C02530 (RE3329) C04233	undirected	RE3329	C02530 (RE3329) C04233	cholesterol+phosphatidylcholine = 2-acyl-`sn`-glycero-3-phosphocholine+acyl-cholesterol	extracellular	Glycerophospholipid metabolism	true	RE3329	RE3329	C02530 (RE3329) C04233
C02530 (RE3330) CE6321	undirected	RE3330	C02530 (RE3330) CE6321	cholesterol+phosphatidylcholine = 1-acyl-2-lyso-phosphatidylcholine+acyl-cholesterol	extracellular	Glycerophospholipid metabolism	true	RE3330	RE3330	C02530 (RE3330) CE6321
C02538 (R03980) C00468	directed	R03980	C02538 (R03980) C00468	Estrone 3-sulfate+H2O=Sulfate+Estrone	Golgi apparatus|lysosomes|endoplasmic reticulum|cytosol	Androgen and estrogen biosynthesis and metabolism	false	R03980	R03980	C02538 (R03980) C00468
C02686 (R03617) C00195	directed	R03617	C02686 (R03617) C00195	Galactosylceramide+H2O=beta-D-Galactose+N-Acylsphingosine	lysosomes|extracellular	Glycosphingolipid metabolism	false	R03617	R03617	C02686 (R03617) C00195
C02686 (R04017) C06125	directed	R04017	C02686 (R04017) C06125	"3'-Phosphoadenylyl sulfate+Galactosylceramide=Adenosine3',5'-bisphosphate+Sulfatide"	Golgi apparatus|cytosol	Glycosphingolipid metabolism	false	R04017	R04017	C02686 (R04017) C06125
C02686 (RE2666) C06126	directed	RE2666	C02686 (RE2666) C06126	UDP-galactose+galactosylceramide = H('+)+UDP+Digalactosylceramide	Golgi apparatus|cytosol	Glycosphingolipid metabolism	false	RE2666	RE2666	C02686 (RE2666) C06126
C02686 (R04018) C06128	bidirectional	R04018	C02686 (R04018) C06128	Galactosylceramide+N-Acetylneuraminate=GM4+H2O	lysosomes|cytosol|nucleus	Glycosphingolipid metabolism	true	R04018	R04018	C02686 (R04018) C06128
C02686 (RE2679) CE6569	bidirectional	RE2679	C02686 (RE2679) CE6569	CMP-`N`-acetylneuraminate+galactosylceramide = CMP+H('+)+ganglioside GM4	Golgi apparatus|cytosol	Glycosphingolipid metabolism	true	RE2679	RE2679	C02686 (RE2679) CE6569
C02737 (R02055) C00350	directed	R02055	C02737 (R02055) C00350	Phosphatidylserine=Phosphatidylethanolamine+CO2	mitochondria	Glycerophospholipid metabolism	false	R02055	R02055	C02737 (R02055) C00350
C02737 (RE3305) CE7078	bidirectional	RE3305	C02737 (RE3305) CE7078	"H('+)+1-acyl-2-lyso-phosphatidylserine+carboxylate = H(,2)O+L-""a""-Phosphatidylserine"	endoplasmic reticulum|cytosol|extracellular|mitochondria	Glycerophospholipid metabolism	true	RE3305	RE3305	C02737 (RE3305) CE7078
C03701 (R01501) C00195	directed	R01501	C03701 (R01501) C00195	Glycosyl-N-acylsphingosine+H2O=Sugar+N-Acylsphingosine	cytosol		false	R01501	R01501	C03701 (R01501) C00195
C03701 (R01501) C11477	directed	R01501	C03701 (R01501) C11477	Glycosyl-N-acylsphingosine+H2O=Sugar+N-Acylsphingosine	cytosol		false	R01501	R01501	C03701 (R01501) C11477
C04230 (R02746) C00670	directed	R02746	C04230 (R02746) C00670	1-Acyl-sn-glycero-3-phosphocholine+H2O <=>sn-glycero-3-Phosphocholine+Fatty acid	lysosomes|cytosol|extracellular	Glycerophospholipid metabolism	false	R02746	R02746	C04230 (R02746) C00670
C04233 (R02747) C00670	directed	R02747	C04233 (R02747) C00670	2-Acyl-sn-glycero-3-phosphocholine+H2O <=>sn-glycero-3-Phosphocholine+Fatty acid	lysosomes|cytosol|extracellular	Glycerophospholipid metabolism	false	R02747	R02747	C04233 (R02747) C00670
C04248 (R07398) C15658	bidirectional	R07398	C04248 (R07398) C15658		extracellular	Phosphatidylinositol phosphate metabolism	true	R07398	R07398	C04248 (R07398) C15658
C04317 (RE3024) CE7098	bidirectional	RE3024	C04317 (RE3024) CE7098	"H(,2)O+1-alkyl-2-acyl-`sn`-glycero-3-phosphocholine = H('+)+1-alkyl-2-lyso-`sn`-glycero-3-phosphocholine+carboxylate"	endoplasmic reticulum|cytosol|extracellular|mitochondria	Glycerophospholipid metabolism	true	RE3024	RE3024	C04317 (RE3024) CE7098
C04438 (R03416) C01233	directed	R03416	C04438 (R03416) C01233	1-Acyl-sn-glycero-3-phosphoethanolamine+H2O=Fatty acid +sn-glycero-3-Phosphoethanolamine	lysosomes|cytosol|extracellular	Glycerophospholipid metabolism	false	R03416	R03416	C04438 (R03416) C01233
C05973 (R03417) C01233	directed	R03417	C05973 (R03417) C01233	2-Acyl-sn-glycero-3-phosphoethanolamine+H2O=Fatty acid +sn-glycero-3-Phosphoethanolamine	lysosomes|cytosol|extracellular	Glycerophospholipid metabolism	false	R03417	R03417	C05973 (R03417) C01233
C06125 (R04856) C02686	directed	R04856	C06125 (R04856) C02686	Sulfatide+H2O=Galactosylceramide+Sulfate	Golgi apparatus|lysosomes|cytosol|extracellular		false	R04856	R04856	C06125 (R04856) C02686
C06126 (R04019) C02686	directed	R04019	C06126 (R04019) C02686	Digalactosylceramide+H2O=Galactosylceramide+Galactose	Golgi apparatus|lysosomes|cytosol|extracellular	Glycosphingolipid metabolism	false	R04019	R04019	C06126 (R04019) C02686
CE1447 (RE3480) CE7105	bidirectional	RE3480	CE1447 (RE3480) CE7105	"NAD('+)+11-dehydrothromboxane B2 = NADH+H('+)+11-dehydro-15-keto-TXB(,2)"	cytosol	Prostaglandin formation from arachidonate	true	RE3480	RE3480	CE1447 (RE3480) CE7105
CE4770 (RE3304) CE7078	bidirectional	RE3304	CE4770 (RE3304) CE7078	"H(,2)O+1-acyl-2-lyso-phosphatidylserine = H('+)+glycerophosphoserine+carboxylate"	lysosomes|cytosol|extracellular	Glycerophospholipid metabolism	true	RE3304	RE3304	CE4770 (RE3304) CE7078
CE5650 (RE3048) CE5964	bidirectional	RE3048	CE5650 (RE3048) CE5964	"phosphatidylethanolamine+mannose""a""1-2mannose""a""1-6(ethanolaminephosphate-2)mannose""a""1-4glucosaminyl-acyl-phosphatidylinositol = 1,2-diacyl-`sn`-glycerol+EtNP-Man-Man-(EtNP)Man-GlcN-acyl-PI"	endoplasmic reticulum|cytosol	Phosphatidylinositol phosphate metabolism	true	RE3048	RE3048	CE5650 (RE3048) CE5964
G00097 (R05967) G00098	bidirectional	R05967	G00097 (R05967) G00098	CMP-N-acetylneuraminate+Galactosylgloboside=CMP +Monosialylgalactosylgloboside	Golgi apparatus|cytosol|extracellular	Glycosphingolipid biosynthesis - globoseries	true	R05967	R05967	G00097 (R05967) G00098
G00102 (R05903) G00103	directed	R05903	G00102 (R05903) G00103		cytosol	Glycosphingolipid biosynthesis - globoseries	false	R05903	R05903	G00102 (R05903) G00103
G00103 (R05904) G00104	bidirectional	R05904	G00103 (R05904) G00104		Golgi apparatus|cytosol	Glycosphingolipid biosynthesis - globoseries	true	R05904	R05904	G00103 (R05904) G00104
C05674 (R04922) C05676	directed	R04922	C05674 (R04922) C05676	CMP-N-trimethyl-2-aminoethylphosphonate+Diacylglycerol=CMP +Diacylglyceryl-N-trimethyl-2-aminoethylphosphonate	Golgi apparatus|cytosol		false	R04922	R04922	C05674 (R04922) C05676

## Sheet: Table S11
Canonical Name	Category	Compound.approximateMW	Compound.casnum	Compound.cid	Compound.formula	Compound.mw	Compound.name	Compound.pubchemcid	Compound.synonyms	Name	Shared name	Type	Compound.smiles
(Gal)4 (GalNAc)1 (Glc)1 (GlcNAc)1 (LFuc)1 (Cer)1	Compound	0	NULL	G00104	NULL	0	(Gal)4 (GalNAc)1 (Glc)1 (GlcNAc)1 (LFuc)1 (Cer)1		(Gal)4 (GalNAc)1 (Glc)1 (GlcNAc)1 (LFuc)1 (Cer)1	G00104	G00104	Compound	NULL
(Gal)4 (GalNAc)1 (Glc)1 (GlcNAc)1 (Cer)1	Input Compound	0	NULL	G00103	NULL	0	(Gal)4 (GalNAc)1 (Glc)1 (GlcNAc)1 (Cer)1		(Gal)4 (GalNAc)1 (Glc)1 (GlcNAc)1 (Cer)1	G00103	G00103	Compound	NULL
(Gal)3 (GalNAc)1 (Glc)1 (GlcNAc)1 (Cer)1	Compound	0	NULL	G00102	NULL	0	(Gal)3 (GalNAc)1 (Glc)1 (GlcNAc)1 (Cer)1		(Gal)3 (GalNAc)1 (Glc)1 (GlcNAc)1 (Cer)1	G00102	G00102	Compound	NULL
1-acyl-2-lyso-phosphatidylserine	Input Compound	0	NULL	CE7078	C6H12NO8PR	0	1-acyl-2-lyso-phosphatidylserine						"[#7+][C@H](COP([#8-])(=O)OC[C@@H]([#8])CO[$([#1,*])])C([#8-])=O |r,$	$|""","1-acyl-2-lyso-phosphatidylserine|1-acyl-2-lyso-PS","CE7078","false","CE7078","Compound"
ganglioside GM4	Compound	0	NULL	CE6569	C20H33N2O15R2	0	ganglioside GM4						"[#6]C(=O)N[C@H]1[C@@H]([#8])C[C@@](O[C@H]2[C@@H]([#8])[C@@H](C[#8])O[C@@H](OC[C@H](N[$([#1,*])])[C@H]([#8])[$([#1,*])])[C@H]2[#8])(O[C@H]1C([#8])[C@@H]([#8])C[#8])C([#8-])=O |r,$							acyl_R1			_R1													$|""","ganglioside GM4","CE6569","false","CE6569","Compound"
1-acyl-2-lyso-phosphatidylcholine	Compound	0	NULL	CE6321	C8H19NO6PR	0	1-acyl-2-lyso-phosphatidylcholine						"[#6][N+]([#6])([#6])CCOP([#8-])(=O)OC[C@H]([#8])CO[$([#1,*])] |r,$	acyl_R1$|""","1-acyl-2-lyso-phosphatidylcholine|1-acyl-2-O-hydroxy-PtdCho|2LPC","CE6321","false","CE6321","Compound"
EtNP-Man-Man-(EtNP)Man-GlcN-acyl-PI	Compound	0	NULL	CE5964	C37H69N3O36P3R3	0	EtNP-Man-Man-(EtNP)Man-GlcN-acyl-PI						"[#7+]CCOP([#8-])(=O)OC[C@@H]1O[C@H](O[C@@H]2[C@H]([#8])[C@H]([#8])[C@H](C[#8])O[C@@H]2OC[C@H]3O[C@@H](O[C@@H]4[C@H]([#8])[C@H]([#7+])[C@@H](O[C@@H]4C[#8])O[C@H]5[C@@H]([#8])[C@@H]([#8])[C@@H]([#8])[C@@H](O[$([#1,*])])[C@H]5OP([#8-])(=O)OC[C@@H](CO[$([#1,*])])O[$([#1,*])])[C@@H](OP([#8-])(=O)OCC[#7+])[C@@H]([#8])[C@H]3[#8])[C@H]([#8])[C@H]([#8])[C@@H]1[#8] |r,$																																		acyl_R1
mannosealpha1-2mannosealpha1-6(ethanolaminephosphate-2)mannosealpha1-4glucosaminyl-acyl-phosphatidylinositol	Compound	0	NULL	CE5650	C35H63N2O33P2R3	0	mannosealpha1-2mannosealpha1-6(ethanolaminephosphate-2)mannosealpha1-4glucosaminyl-acyl-phosphatidylinositol						"[#7+]CCOP([#8-])(=O)O[C@H]1[C@@H]([#8])[C@@H]([#8])[C@@H](CO[C@H]2O[C@@H](C[#8])[C@@H]([#8])[C@@H]([#8])[C@H]2O[C@H]3O[C@@H](C[#8])[C@@H]([#8])[C@@H]([#8])[C@H]3[#8])O[C@H]1O[C@@H]4[C@H]([#8])[C@H]([#7+])[C@@H](O[C@@H]4C[#8])O[C@H]5[C@@H]([#8])[C@@H]([#8])[C@@H]([#8])[C@@H](O[$([#1,*])])[C@H]5OP([#8-])(=O)OC[C@@H](CO[$([#1,*])])O[$([#1,*])] |r,$
1-phosphatidyl-myo-inositol 5-phosphate	Compound	0	NULL	CE5101	C9H15O14P2R2	0	1-phosphatidyl-myo-inositol 5-phosphate						"[#8][C@@H]1[C@H]([#8])[C@H](OP([#8-])([#8-])=O)[C@H]([#8])[C@H](OP([#8-])(=O)OC[C@H](CO[$([#1,*])])O[$([#1,*])])[C@@H]1[#8] |r,$							acyl_R1		acyl_R1		$|""","1-phosphatidyl-myo-inositol 5-phosphate|PI5P|""1,2-diacyl-sn-glycero-3-phospho-[1-D-myo-inositol 5-phosphate]""|1-phosphatidyl-D-myo-inositol 5-phosphate","CE5101","false","CE5101","Compound"
glycerophosphoserine	Compound	0	NULL	CE4770	C6H13NO8P	0	glycerophosphoserine		glycerophosphoserine|sn-glycero-3-phosphoserine|GPS	CE4770	CE4770	Compound	[NH3+][C@H](COP([O-])(=O)OC[C@@H](O)CO)C([O-])=O
Estrone glucuronide	Compound	446	2479-90-5	C11133	C24H30O8	446.49	Estrone glucuronide	115255	Estrone glucuronide|Estrone 3-glucuronide|Estrone beta-D-glucuronide|"(2S,3S,4S,5R,6S)-3,4,5-trihydroxy-6-[[(8R,9S,13S,14S)-13-methyl-17-oxo-7,8,9,11,12,14,15,16-octahydro-6H-cyclopenta[a]phenanthren-3-yl]oxy]oxane-2-carboxylic acid"	C11133	C11133	Compound	NULL
GM4	Compound	779	NULL	C06128	C36H63N2O16R	0	GM4		GM4|Neu5Ac-alpha2->3Gal-beta1->1'Cer|N-Acetylneuraminyl-galactosylceramide|Neu5Ac-alpha2->3Gal-beta1->1'Cer	C06128	C06128	Compound	NULL
Digalactosylceramide	Compound	650	NULL	C06126	C31H56NO13R	0	Digalactosylceramide	20057273	Digalactosylceramide|Gal-alpha1->4Gal-beta1->1'Cer|Gal-alpha1->4Gal-beta1->1'Cer	C06126	C06126	Compound	O[C@H]1[C@@H](O[C@@H]2[C@H](O)[C@@H](O)[C@H](OCC(NC(CCCCCCCCCCCC)=O)C(O)\C=C/CCCCCCCCCCCCC)O[C@@H]2CO)O[C@H](CO)[C@H](O)[C@@H]1O
Sulfatide	Compound	908	NULL	C06125	C25H46NO11SR	0	Sulfatide	6451121	Sulfatide|Galactosylceramidesulfate|Cerebroside 3-sulfate	C06125	C06125	Compound	OC[C@@H]1[C@H](O)[C@H](OS(=O)([O-])=O)[C@@H](O)[C@H](OC[C@H](NC(CCCCCCCCCCCCC/C=CCCCCCCCC)=O)[C@H](O)/C=C/CCCCCCCCCCCCC)O1.[Na+]
Cardiolipin	Input Compound	0	NULL	C05980	C13H18O17P2R4	0	Cardiolipin		Cardiolipin|Diphosphatidylglycerol|"1',3'-Bis(1,2-diacyl-sn-glycero-3-phospho)-sn-glycerol"	C05980	C05980	Compound	CCCCCCCCCCCCCCC(O)O[C@H](COC(CCCCC)O)COP(=O)(O)OC[C@@H](COP(=O)(O)OC[C@@H](COC(CCCCCCCCCCCC)O)O[C@@H](CCCCCCCCCCCCCC)O)O
2-Acyl-sn-glycero-3-phosphoethanolamine	Compound	242	NULL	C05973	C6H13NO7PR	0	2-Acyl-sn-glycero-3-phosphoethanolamine		2-Acyl-sn-glycero-3-phosphoethanolamine|L-1-Lysophosphatidylethanolamine|O-(2-Acyl-sn-glycero-3-phospho)-ethanolamine	C05973	C05973	Compound	NULL
16alpha-Hydroxyestrone	Compound	286	566-76-7	C05300	C18H22O3	286.365	16alpha-Hydroxyestrone	440625	16alpha-Hydroxyestrone|"(8S,9R,13S,14R,16R)-3,16-dihydroxy-13-methyl-7,8,9,11,12,14,15,16-octahydro-6H-cyclopenta[a]phenanthren-17-one"	C05300	C05300	Compound	C[C@]12CC[C@@H]3[C@@H]([C@H]1C[C@H](C2=O)O)CCC4=C3C=CC(=C4)O
N-Acetylneuraminyl-D-galactosyl-N-acetyl-D-galactosaminyl-(N-	Input Compound	1598	NULL	C04927	C67H113N4O39R	0	N-Acetylneuraminyl-D-galactosyl-N-acetyl-D-galactosaminyl-(N-		N-Acetylneuraminyl-D-galactosyl-N-acetyl-D-galactosaminyl-(N-|GD1a|acetylneuraminyl)-D-galactosyl-D-glucosylceramide|NeuAc-alpha2->3Gal-beta1->3GalNAc-beta1->4(NeuAc-alpha2->3)Gal-|NeuAc-alpha2->3Gal-beta1->3GalNAc-beta1->4(NeuAc-alpha2->3)LacCer|NeuAc-alpha2->3Gal-beta1->3GalNAc-beta1->4(NeuAc-alpha2->3)Gal-|NeuAc-alpha2->3Gal-beta1->3GalNAc-beta1->4(NeuAc-alpha2->3)LacCer||beta1->4Glc-beta1->1'…	C04927	C04927	Compound	NULL
D-Galactosyl-N-acetyl-D-galactosaminyl-(N-acetylneuraminyl)-D-	Compound	1546	NULL	C04911	C56H96N3O31R	0	D-Galactosyl-N-acetyl-D-galactosaminyl-(N-acetylneuraminyl)-D-	0	D-Galactosyl-N-acetyl-D-galactosaminyl-(N-acetylneuraminyl)-D-|galactosyl-D-glucosylceramide|GM1a|GM1|"D-Galactosyl-1,3-beta-N-acetyl-D-galactosaminyl-(N-"|Gal-beta1->3GalNAc-beta1->4(Neu5Ac-alpha2->3)Gal-beta1->4Glc-beta1-|>1'Cer|acetylneuraminyl)-D-galactosyl-D-glucosyl-N-acylsphingosine	C04911	C04911	Compound	CCCCCCCCCCCCCCCCCC(=O)NC(CO[C@H]1[C@@H]([C@H]([C@@H]([C@H](O1)CO)O[C@H]2[C@@H]([C@H]([C@H]([C@H](O2)CO)O[C@H]3[C@@H]([C@H]([C@H]([C@H](O3)CO)O)O[C@H]4[C@@H]([C@H]([C@H]([C@H](O4)CO)O)O)O)NC(=O)C)OCC(C([C@H]5[C@@H]([C@H](C[C@](O5)(C(=O)O)O)O)NC(=O)C)O)O)O)O)O)C(\C=C\CCCCCCCCCCCCC)O
1-Phosphatidyl-1D-myo-inositol 3-phosphate	Compound	470	NULL	C04549	C11H18O16P2R2	0	1-Phosphatidyl-1D-myo-inositol 3-phosphate	6857403	1-Phosphatidyl-1D-myo-inositol 3-phosphate|"1,2-Diacyl-sn-glycero-3-phospho-(1'-myo-inositol-3'-phosphate)"	C04549	C04549	Compound	C([C@H](COP(=O)(O)O[C@H]1[C@@H]([C@H]([C@@H]([C@H]([C@H]1O)OP(=O)(O)O)O)O)O)C(=O)O)C(=O)O
1-Acyl-sn-glycero-3-phosphoethanolamine	Input Compound	0	NULL	C04438	C6H13NO7PR	0	1-Acyl-sn-glycero-3-phosphoethanolamine		1-Acyl-sn-glycero-3-phosphoethanolamine|L-2-Lysophosphatidylethanolamine	C04438	C04438	Compound	NULL
2-Acyl-sn-glycero-3-phosphocholine	Input Compound	285	NULL	C04233	C9H20NO7PR	0	2-Acyl-sn-glycero-3-phosphocholine		2-Acyl-sn-glycero-3-phosphocholine|2-Acylglycero-3-phosphocholine|1-Lysolecithin|1-Lysophosphatidylcholine|3-Lysolecithin	C04233	C04233	Compound	NULL
1-Acyl-sn-glycero-3-phosphocholine	Input Compound	285	NULL	C04230	C9H20NO7PR	0	1-Acyl-sn-glycero-3-phosphocholine	5280634	1-Acyl-sn-glycero-3-phosphocholine|1-Acyl-sn-glycerol-3-phosphocholine|2-Lysophosphatidylcholine|alpha-Acylglycerophosphocholine|2-Lysolecithin|1-Acylglycerophosphocholine	C04230	C04230	Compound	NULL
Acylglycerone phosphate	Compound	0	NULL	C03372	C4H6O7PR	0	Acylglycerone phosphate	6857386	Acylglycerone phosphate|Dihydroxyacetone phosphate acyl ester|1-Acyl-glycerone 3-phosphate	C03372	C03372	Compound	NULL
Ceramide 1-phosphate	Compound	406	NULL	C02960	C19H37NO6PR	0	Ceramide 1-phosphate		Ceramide 1-phosphate|Ceramide phosphate	C02960	C02960	Compound	NULL
Phosphatidylserine	Compound	385	NULL	C02737	C8H12NO10PR2	0	Phosphatidylserine	0	Phosphatidylserine|O3-Phosphatidyl-L-serine|Phosphatidyl-L-serine|3-O-sn-Phosphatidyl-L-serine|"1,2-Diacyl-sn-glycerol 3-phospho-L-serine"	C02737	C02737	Compound	CCCC(=O)O[C@H](COC(=O)CC)COP(=O)(O)OC[C@@H](C(=O)O)N
Galactosylceramide	Input Compound	488	NULL	C02686	C25H46NO8R	0	Galactosylceramide	0	Galactosylceramide|Galactocerebroside|D-Galactosylceramide|Cerebroside|D-Galactosyl-N-acylsphingosine	C02686	C02686	Compound	NULL
Estrone 3-sulfate	Compound	350	NULL	C02538	C18H22O5S	350.429	Estrone 3-sulfate	699	Estrone 3-sulfate|"[(8R,9S,13S,14S)-13-methyl-17-oxo-7,8,9,11,12,14,15,16-octahydro-6H-cyclopenta[a]phenanthren-3-yl] hydrogen sulfate"	C02538	C02538	Compound	CC12CCC3C(C1CCC2=O)CCC4=C3C=CC(=C4)OS(=O)(=O)O
Cholesterol ester	Input Compound	413	NULL	C02530	C28H45O2R	0	Cholesterol ester	6449983	Cholesterol ester	C02530	C02530	Compound	NULL
Steryl ester	Compound	0	NULL	C01958	C18H27O2R	0	Steryl ester		Steryl ester|Sterol ester	C01958	C01958	Compound	NULL
Acylglycerol	Compound	119	NULL	C01885	C4H7O4R	0	Acylglycerol		Acylglycerol|Monoacylglycerol|1-Monoacylglycerol|Glyceride|Monoglyceride|1-Acylglycerol	C01885	C01885	Compound	NULL
Choloyl-CoA	Compound	1157	NULL	C01794	C45H74N7O20P3S	1158.09	Choloyl-CoA	383	Choloyl-CoA|"3alpha,7alpha,12alpha-Trihydroxy-5beta-cholan-24-one-CoA"|"3alpha,7alpha,12alpha-Trihydroxy-5beta-cholanoyl-CoA"	C01794	C01794	Compound	CC(CCC(=O)SCCNC(=O)CCNC(=O)C(C(C)(C)COP(=O)(O)OP(=O)(O)OCC1C(C(C(O1)N2C=NC3=C2N=CN=C3N)O)OP(=O)(O)O)O)C4CCC5C4(C(CC6C5C(CC7C6(CCC(C7)O)C)O)O)C
Linoleate	Compound	280	60-33-3	C01595	C18H32O2	280.445	Linoleate	3931	Linoleate|"9-cis,12-cis-Octadecadienoic acid"|Linoleic acid|"(9Z,12Z)-Octadecadienoic acid"|"9-cis,12-cis-Octadecadienoate"|"(9Z,12Z)-octadeca-9,12-dienoic acid"	C01595	C01595	Compound	CCCCCC=CCC=CCCCCCCCC(=O)O
beta-D-Galactosyl-1,4-beta-D-glucosylceramide	Compound	650	NULL	C01290	C31H56NO13R	0	"beta-D-Galactosyl-1,4-beta-D-glucosylceramide"	6450208	"beta-D-Galactosyl-1,4-beta-D-glucosylceramide"|Lactosylceramide|Lactosyl-N-acylsphingosine|Gal-beta1->4Glc-beta1->1'Cer|LacCer|Gal-beta1->4Glc-beta1->1'Cer||"D-Galactosyl-1,4-beta-D-glucosylceramide"	C01290	C01290	Compound	CCCCCCCCCCCCCCCCCC(=O)NC(CO[C@H]1[C@@H]([C@H]([C@H]([C@H](O1)CO)OC2[C@@H]([C@H]([C@H]([C@H](O2)CO)O)O)O)O)O)C(\C=C\CCCCCCCCCCCCC)O
N-Acetyl-D-glucosaminylphosphatidylinositol	Compound	0	NULL	C01288	C19H30NO18PR2	0	N-Acetyl-D-glucosaminylphosphatidylinositol	0	N-Acetyl-D-glucosaminylphosphatidylinositol|6-(N-Acetyl-alpha-D-glucosaminyl)-1-phosphatidyl-1D-myo-inositol	C01288	C01288	Compound	NULL
1-Phosphatidyl-1D-myo-inositol 4-phosphate	Compound	0	NULL	C01277	C11H18O16P2R2	0	1-Phosphatidyl-1D-myo-inositol 4-phosphate		1-Phosphatidyl-1D-myo-inositol 4-phosphate|Phosphatidylinositol 4-phosphate|"1,2-Diacyl-sn-glycero-3-phospho-(1'-myo-inositol-4'-phosphate)"	C01277	C01277	Compound	NULL
Phosphatidyl-N-methylethanolamine	Compound	0	NULL	C01241	C8H14NO8PR2	0	Phosphatidyl-N-methylethanolamine		Phosphatidyl-N-methylethanolamine	C01241	C01241	Compound	NULL
sn-glycero-3-Phosphoethanolamine	Input Compound	215	NULL	C01233	C5H14NO6P	215.142	sn-glycero-3-Phosphoethanolamine	123874	sn-glycero-3-Phosphoethanolamine|Glycerophosphoethanolamine|"2-aminoethyl [(2R)-2,3-dihydroxypropyl] hydrogen phosphate"	C01233	C01233	Compound	C(COP(=O)(O)OCC(CO)O)N
1-Phosphatidyl-D-myo-inositol	Input Compound	0	NULL	C01194	C11H17O13PR2	0	1-Phosphatidyl-D-myo-inositol		1-Phosphatidyl-D-myo-inositol|Phosphatidyl-1D-myo-inositol|1-Phosphatidyl-1D-myo-inositol|(3-Phosphatidyl)-1-D-inositol|1-Phosphatidyl-myo-inositol|"1,2-Diacyl-sn-glycero-3-phosphoinositol"	C01194	C01194	Compound	NULL
Glucosylceramide	Input Compound	488	NULL	C01190	C25H46NO8R	0	Glucosylceramide	6475228	Glucosylceramide|Glucocerebroside|D-Glucosyl-N-acylsphingosine	C01190	C01190	Compound	O[C@H](/C=C/CCCCCCCCCCCCC)[C@@H](NC(CCCCCCCCCCC)=O)CO[C@H]1[C@H](O)[C@@H](O)[C@H](O)[C@@H](CO)O1
Estradiol-17beta	Compound	272	50-28-2	C00951	C18H24O2	272.382	Estradiol-17beta	5757	Estradiol-17beta|beta-Estradiol|Estradiol|"(8R,9S,13S,14S,17S)-13-methyl-6,7,8,9,11,12,14,15,16,17-decahydrocyclopenta[a]phenanthrene-3,17-diol"	C00951	C00951	Compound	C[C@]12CC[C@H]3[C@H]([C@@H]1CC[C@@H]2O)CCC4=C3C=CC(=C4)O
3alpha,7alpha,12alpha-Trihydroxy-5beta-cholanate	Input Compound	408	81-25-4	C00695	C24H40O5	408.571	"3alpha,7alpha,12alpha-Trihydroxy-5beta-cholanate"	221493	"3alpha,7alpha,12alpha-Trihydroxy-5beta-cholanate"|Cholic acid|"3alpha,7alpha,12alpha-Trihydroxy-5beta-cholanic acid"|Cholate|"(4R)-4-[(3R,5S,7R,8R,9S,10S,12S,13R,14S,17R)-3,7,12-trihydroxy-10,13-dimethyl-2,3,4,5,6,7,8,9,11,12,14,15,16,17-tetradecahydro-1H-cyclopenta[a]phenanthren-17-yl]pentanoic acid"	C00695	C00695	Compound	C[C@H](CCC(=O)O)[C@H]1CC[C@@H]2[C@@]1([C@H](C[C@H]3[C@H]2[C@@H](C[C@H]4[C@@]3(CC[C@H](C4)O)C)O)O)C
1-Acyl-sn-glycerol 3-phosphate	Input Compound	199	NULL	C00681	C4H8O7PR	0	1-Acyl-sn-glycerol 3-phosphate		1-Acyl-sn-glycerol 3-phosphate|Lysophosphatidic acid|2-Lysophosphatidate|Lysophosphatidate	C00681	C00681	Compound	NULL
sn-glycero-3-Phosphocholine	Compound	258	NULL	C00670	C8H21NO6P	258.229	sn-glycero-3-Phosphocholine	439285	sn-glycero-3-Phosphocholine|Glycerophosphocholine|"2-[[(2R)-2,3-dihydroxypropoxy]-hydroxyphosphoryl]oxyethyl-trimethylazanium"	C00670	C00670	Compound	C[N+](C)(C)CCOP(=O)(O)OC[C@@H](CO)O
1,2-Diacyl-sn-glycerol	Compound	0	NULL	C00641	C5H6O5R2	0	"1,2-Diacyl-sn-glycerol"		"1,2-Diacyl-sn-glycerol"|"D-1,2-Diacylglycerol"|"1,2-Diacylglycerol"|"L-1,2-Diacylglycerol"	C00641	C00641	Compound	NULL
Sphingomyelin	Input Compound	492	NULL	C00550	C24H49N2O6PR	0	Sphingomyelin	5283588	Sphingomyelin	C00550	C00550	Compound	CCCCCCCCCCCCCCCCCC(=O)N[C@@H](COP(=O)(O)OCC[N+](C)(C)C)[C@@H](\C=C\CCCCC
Estrone	Input Compound	270	53-16-7	C00468	C18H22O2	270.366	Estrone	5870	Estrone|"3-Hydroxy-1,3,5(10)-estratrien-17-one"|"(8R,9S,13S,14S)-3-hydroxy-13-methyl-7,8,9,11,12,14,15,16-octahydro-6H-cyclopenta[a]phenanthren-17-one"	C00468	C00468	Compound	C[C@]12CC[C@H]3[C@H]([C@@H]1CCC2=O)CCC4=C3C=CC(=C4)O
Triacylglycerol	Input Compound	0	NULL	C00422	C6H5O6R3	0	Triacylglycerol	3246953	Triacylglycerol|Triglyceride	C00422	C00422	Compound	NULL
Phosphatidate	Compound	596	NULL	C00416	C5H7O8PR2	0	Phosphatidate	5873088	Phosphatidate|Phosphatidic acid|3-sn-Phosphatidate|"1,2-Diacyl-sn-glycerol 3-phosphate"	C00416	C00416	Compound	COCCCCCCCCCCCC(=O)OC[C@@H](COP(=O)(O)O)OC(=O)CCCCCCCCCCCOC
Sterol	Compound	248	NULL	C00370	C17H28O	248.404	Sterol		Sterol|"2,3,4,5,6,7,8,9,10,11,12,13,14,15,16,17-hexadecahydro-1H-cyclopenta[a]phenanthren-3-ol"	C00370	C00370	Compound	OC1CCC2C(CCC3C4CCCC4CCC23)C1
Phosphatidylethanolamine	Input Compound	0	NULL	C00350	C7H12NO8PR2	0	Phosphatidylethanolamine	9547058	Phosphatidylethanolamine|(3-Phosphatidyl)-ethanolamine|(3-Phosphatidyl)ethanolamine|Cephalin|O-(1-beta-Acyl-2-acyl-sn-glycero-3-phospho)ethanolamine|1-Acyl-2-acyl-sn-glycero-3-phosphoethanolamine	C00350	C00350	Compound	NULL
Phosphatidylglycerol	Compound	246	NULL	C00344	C8H13O10PR2	0	Phosphatidylglycerol		Phosphatidylglycerol|PtdGro|3-(3-sn-Phosphatidyl)glycerol|3(3-Phosphatidyl-)glycerol	C00344	C00344	Compound	NULL
Sphingosine	Compound	299	123-78-4	C00319	C18H37NO2	299.492	Sphingosine	31270	Sphingosine|Sphing-4-enine|Sphingenine|Sphingoid|"(E,2S,3R)-2-aminooctadec-4-ene-1,3-diol"	C00319	C00319	Compound	CCCCCCCCCCCCCC=C[C@H]([C@H](CO)N)O
CDPdiacylglycerol	Compound	0	NULL	C00269	C14H19N3O15P2R2	0	CDPdiacylglycerol		CDPdiacylglycerol|"CDP-1,2-diacylglycerol"|"1,2-Diacyl-sn-glycero-3-cytidine-5'-diphosphate"|CDP-diacylglycerol	C00269	C00269	Compound	NULL
N-Acylsphingosine	Input Compound	326	NULL	C00195	C19H36NO3R	0	N-Acylsphingosine	5289390	N-Acylsphingosine|Ceramide	C00195	C00195	Compound	OC[C@H](NC(CCCCCCCCCCC)=O)[C@H](O)/C=C/CCCCCCCCCCCCC
Ethanolamine	Compound	61	141-43-5	C00189	C2H7NO	61.0831	Ethanolamine	700	Ethanolamine|2-Hydroxyethylamine|Aminoethanol|2-aminoethanol	C00189	C00189	Compound	C(CO)N
Cholesterol	Compound	386	57-88-5	C00187	C27H46O	386.654	Cholesterol	5997	Cholesterol|Cholest-5-en-3beta-ol|"(3S,8S,9S,10R,13R,14S,17R)-10,13-dimethyl-17-[(2R)-6-methylheptan-2-yl]-2,3,4,7,8,9,11,12,14,15,16,17-dodecahydro-1H-cyclopenta[a]phenanthren-3-ol"	C00187	C00187	Compound	CC(C)CCC[C@@H](C)[C@H]1CC[C@@H]2[C@@]1(CC[C@H]3[C@H]2CC=C4[C@@]3(CC[C@@H](C4)O)C)C
Diacylglycerol	Input Compound	0	NULL	C00165	C5H6O5R2	0	Diacylglycerol	99931	Diacylglycerol|Diglyceride	C00165	C00165	Compound	NULL
Phosphatidylcholine	Compound	2049	8002-43-5	C00157	C10H18NO8PR2	0	Phosphatidylcholine	452110	Phosphatidylcholine|"1,2-Diacyl-sn-glycero-3-phosphocholine"|Lecithin|Choline phosphatide|Phosphatidyl-N-trimethylethanolamine|3-sn-Phosphatidylcholine	C00157	C00157	Compound	CCCCCC(C(CC(C(CCCCCCCC(=O)OCC(COP(=O)([O-])OCC[N+](C)(C)C)OC(=O)CCCCCCCCC(C(CC(C(CC(C(C)I)I)I)I)I)I)I)I)I)I
myo-Inositol	Compound	180	87-89-8	C00137	C6H12O6	180.156	myo-Inositol	892	myo-Inositol|1D-myo-Inositol|1L-myo-Inositol|D-myo-Inositol|L-myo-Inositol|Cyclohexitol|Meat sugar|meso-Inositol|Dambose|Bios I|Inositol|"cyclohexane-1,2,3,4,5,6-hexol"	C00137	C00137	Compound	C1(C(C(C(C(C1O)O)O)O)O)O
Glycerol	Compound	92	56-81-5	C00116	C3H8O3	92.0938	Glycerol	753	Glycerol|Glycerin|"1,2,3-Trihydroxypropane"|"1,2,3-Propanetriol"|"propane-1,2,3-triol"	C00116	C00116	Compound	C(C(CO)O)O
sn-Glycerol 3-phosphate	Compound	172	57-03-4	C00093	C3H9O6P	172.074	sn-Glycerol 3-phosphate	439162	sn-Glycerol 3-phosphate|sn-Gro-1-P|Glycerol-3-phosphate|Glycerophosphoric acid|Phosphatidyl glycerol|D-Glycerol 1-phosphate|"[(2R)-2,3-dihydroxypropyl] dihydrogen phosphate"	C00093	C00093	Compound	C([C@H](COP(=O)(O)O)O)O
L-Serine	Compound	105	56-45-1	C00065	C3H7NO3	105.093	L-Serine	5951	L-Serine|L-3-Hydroxy-alanine|L-2-Amino-3-hydroxypropionic acid|Serine|(2S)-2-amino-3-hydroxypropanoic acid	C00065	C00065	Compound	C([C@@H](C(=O)O)N)O
Carboxylate	Compound	44	NULL	C00060	CO2R	0	Carboxylate		Carboxylate|R-COOH|Carboxylic acid|Monocarboxylate	C00060	C00060	Compound	NULL
UDP-N-acetyl-D-glucosamine	Compound	607	NULL	C00043	C17H27N3O17P2	607.354	UDP-N-acetyl-D-glucosamine	10705	UDP-N-acetyl-D-glucosamine|UDP-N-acetylglucosamine|"[(2R,3R,4R,5S,6R)-3-acetamido-4,5-dihydroxy-6-(hydroxymethyl)oxan-2-yl] [[(2R,3S,4R,5R)-5-(2,4-dioxopyrimidin-1-yl)-3,4-dihydroxyoxolan-2-yl]methoxy-hydroxyphosphoryl] hydrogen phosphate"	C00043	C00043	Compound	CC(=O)N[C@@H]1[C@H]([C@@H]([C@H](O[C@H]1OP(=O)(O)OP(=O)(O)OC[C@@H]2[C@H]([C@H]([C@@H](O2)N3C=CC(=O)NC3=O)O)O)CO)O)O

## Sheet: Table S12
Canonical Name	Direction	Interaction	Name	Reaction.equation	Reaction.locations	Reaction.pathway	Reaction.reversible	Reaction.rid	Shared interaction	Shared name
G00103 (R05904) G00104	bidirectional	R05904	G00103 (R05904) G00104		Golgi apparatus|cytosol	Glycosphingolipid biosynthesis - globoseries	true	R05904	R05904	G00103 (R05904) G00104
G00102 (R05903) G00103	directed	R05903	G00102 (R05903) G00103		cytosol	Glycosphingolipid biosynthesis - globoseries	false	R05903	R05903	G00102 (R05903) G00103
CE5650 (RE3048) CE5964	bidirectional	RE3048	CE5650 (RE3048) CE5964	"phosphatidylethanolamine+mannose""a""1-2mannose""a""1-6(ethanolaminephosphate-2)mannose""a""1-4glucosaminyl-acyl-phosphatidylinositol = 1,2-diacyl-`sn`-glycerol+EtNP-Man-Man-(EtNP)Man-GlcN-acyl-PI"	endoplasmic reticulum|cytosol	Phosphatidylinositol phosphate metabolism	true	RE3048	RE3048	CE5650 (RE3048) CE5964
CE4770 (RE3304) CE7078	bidirectional	RE3304	CE4770 (RE3304) CE7078	"H(,2)O+1-acyl-2-lyso-phosphatidylserine = H('+)+glycerophosphoserine+carboxylate"	lysosomes|cytosol|extracellular	Glycerophospholipid metabolism	true	RE3304	RE3304	CE4770 (RE3304) CE7078
C06126 (R04019) C02686	directed	R04019	C06126 (R04019) C02686	Digalactosylceramide+H2O=Galactosylceramide+Galactose	Golgi apparatus|lysosomes|cytosol|extracellular	Glycosphingolipid metabolism	false	R04019	R04019	C06126 (R04019) C02686
C06125 (R04856) C02686	directed	R04856	C06125 (R04856) C02686	Sulfatide+H2O=Galactosylceramide+Sulfate	Golgi apparatus|lysosomes|cytosol|extracellular		false	R04856	R04856	C06125 (R04856) C02686
C05973 (R03417) C01233	directed	R03417	C05973 (R03417) C01233	2-Acyl-sn-glycero-3-phosphoethanolamine+H2O=Fatty acid +sn-glycero-3-Phosphoethanolamine	lysosomes|cytosol|extracellular	Glycerophospholipid metabolism	false	R03417	R03417	C05973 (R03417) C01233
C04911 (R04648) C04927	directed	R04648	C04911 (R04648) C04927	CMP-N-acetylneuraminate +D-Galactosyl-N-acetyl-D-galactosaminyl-(N-acetylneuraminyl)-D-galactosyl-D-glucosylceramide=CMP +N-Acetylneuraminyl-D-galactosyl-N-acetyl-D-galactosaminyl-(N-acetylneuraminyl)-D-galactosyl-D-glucosylceramide	Golgi apparatus|cytosol|extracellular	Glycosphingolipid biosynthesis - ganglioseries	false	R04648	R04648	C04911 (R04648) C04927
C04438 (R03416) C01233	directed	R03416	C04438 (R03416) C01233	1-Acyl-sn-glycero-3-phosphoethanolamine+H2O=Fatty acid +sn-glycero-3-Phosphoethanolamine	lysosomes|cytosol|extracellular	Glycerophospholipid metabolism	false	R03416	R03416	C04438 (R03416) C01233
C04233 (R02747) C00670	directed	R02747	C04233 (R02747) C00670	2-Acyl-sn-glycero-3-phosphocholine+H2O <=>sn-glycero-3-Phosphocholine+Fatty acid	lysosomes|cytosol|extracellular	Glycerophospholipid metabolism	false	R02747	R02747	C04233 (R02747) C00670
C04230 (R02746) C00670	directed	R02746	C04230 (R02746) C00670	1-Acyl-sn-glycero-3-phosphocholine+H2O <=>sn-glycero-3-Phosphocholine+Fatty acid	lysosomes|cytosol|extracellular	Glycerophospholipid metabolism	false	R02746	R02746	C04230 (R02746) C00670
C02737 (RE3305) CE7078	bidirectional	RE3305	C02737 (RE3305) CE7078	"H('+)+1-acyl-2-lyso-phosphatidylserine+carboxylate = H(,2)O+L-""a""-Phosphatidylserine"	endoplasmic reticulum|cytosol|extracellular|mitochondria	Glycerophospholipid metabolism	true	RE3305	RE3305	C02737 (RE3305) CE7078
C02737 (R02055) C00350	directed	R02055	C02737 (R02055) C00350	Phosphatidylserine=Phosphatidylethanolamine+CO2	mitochondria	Glycerophospholipid metabolism	false	R02055	R02055	C02737 (R02055) C00350
C02686 (RE2679) CE6569	bidirectional	RE2679	C02686 (RE2679) CE6569	CMP-`N`-acetylneuraminate+galactosylceramide = CMP+H('+)+ganglioside GM4	Golgi apparatus|cytosol	Glycosphingolipid metabolism	true	RE2679	RE2679	C02686 (RE2679) CE6569
C02686 (R04018) C06128	bidirectional	R04018	C02686 (R04018) C06128	Galactosylceramide+N-Acetylneuraminate=GM4+H2O	lysosomes|cytosol|nucleus	Glycosphingolipid metabolism	true	R04018	R04018	C02686 (R04018) C06128
C02686 (RE2666) C06126	directed	RE2666	C02686 (RE2666) C06126	UDP-galactose+galactosylceramide = H('+)+UDP+Digalactosylceramide	Golgi apparatus|cytosol	Glycosphingolipid metabolism	false	RE2666	RE2666	C02686 (RE2666) C06126
C02686 (R04017) C06125	directed	R04017	C02686 (R04017) C06125	"3'-Phosphoadenylyl sulfate+Galactosylceramide=Adenosine3',5'-bisphosphate+Sulfatide"	Golgi apparatus|cytosol	Glycosphingolipid metabolism	false	R04017	R04017	C02686 (R04017) C06125
C02686 (R03617) C00195	directed	R03617	C02686 (R03617) C00195	Galactosylceramide+H2O=beta-D-Galactose+N-Acylsphingosine	lysosomes|extracellular	Glycosphingolipid metabolism	false	R03617	R03617	C02686 (R03617) C00195
C02538 (R03980) C00468	directed	R03980	C02538 (R03980) C00468	Estrone 3-sulfate+H2O=Sulfate+Estrone	Golgi apparatus|lysosomes|endoplasmic reticulum|cytosol	Androgen and estrogen biosynthesis and metabolism	false	R03980	R03980	C02538 (R03980) C00468
C02530 (RE3330) CE6321	undirected	RE3330	C02530 (RE3330) CE6321	cholesterol+phosphatidylcholine = 1-acyl-2-lyso-phosphatidylcholine+acyl-cholesterol	extracellular	Glycerophospholipid metabolism	true	RE3330	RE3330	C02530 (RE3330) CE6321
C02530 (RE3329) C04233	undirected	RE3329	C02530 (RE3329) C04233	cholesterol+phosphatidylcholine = 2-acyl-`sn`-glycero-3-phosphocholine+acyl-cholesterol	extracellular	Glycerophospholipid metabolism	true	RE3329	RE3329	C02530 (RE3329) C04233
C02530 (R01462) C00187	directed	R01462	C02530 (R01462) C00187	Cholesterol ester+H2O=Cholesterol+Carboxylate	cytosol	Bile acid biosynthesis	false	R01462	R01462	C02530 (R01462) C00187
C01958 (R02114) C04230	undirected	R02114	C01958 (R02114) C04230	Phosphatidylcholine+Sterol=1-Acyl-sn-glycero-3-phosphocholine+ Steryl ester	extracellular	Glycerophospholipid metabolism	true	R02114	R02114	C01958 (R02114) C04230
C01595 (R07064) C04230	undirected	R07064	C01595 (R07064) C04230	Phosphatidylcholine+H2O=1-Acyl-sn-glycero-3-phosphocholine +Linoleate	endoplasmic reticulum|cytosol|extracellular|mitochondria	Linoleate metabolism	false	R07064	R07064	C01595 (R07064) C04230
C01290 (R03355) C01190	directed	R03355	C01290 (R03355) C01190	"beta-D-Galactosyl-1,4-beta-D-glucosylceramide+H2O <=>Glucosylceramide+beta-D-Galactose"	lysosomes|cytosol|extracellular	Glycosphingolipid metabolism	false	R03355	R03355	C01290 (R03355) C01190
C01194 (RE1448) CE5101	bidirectional	RE1448	C01194 (RE1448) CE5101	"H(,2)O+1-phosphatidyl-`myo`-inositol 5-phosphate = L-""a""-Phosphatidylinositol+Pi"	endoplasmic reticulum|nucleus	Phosphatidylinositol phosphate metabolism	true	RE1448	RE1448	C01194 (RE1448) CE5101
C01194 (RE3270) C04549	bidirectional	RE3270	C01194 (RE3270) C04549	"H(,2)O+phosphatidyl-`myo`-inositol 3-phosphate = L-""a""-Phosphatidylinositol+Pi"	cytosol	Phosphatidylinositol phosphate metabolism	true	RE3270	RE3270	C01194 (RE3270) C04549
C01194 (RE3272) C01277	bidirectional	RE3272	C01194 (RE3272) C01277	"H(,2)O+phosphatidylinositol 4-phosphate = L-""a""-Phosphatidylinositol+Pi"	nucleus	Phosphatidylinositol phosphate metabolism	true	RE3272	RE3272	C01194 (RE3272) C01277
C01194 (RE1441) CE5101	bidirectional	RE1441	C01194 (RE1441) CE5101	"ATP+L-""a""-Phosphatidylinositol = ADP+H('+)+1-phosphatidyl-`myo`-inositol 5-phosphate"	Golgi apparatus|endoplasmic reticulum|cytosol|nucleus	Phosphatidylinositol phosphate metabolism	true	RE1441	RE1441	C01194 (RE1441) CE5101
C01194 (R03362) C04549	directed	R03362	C01194 (R03362) C04549	ATP+1-Phosphatidyl-D-myo-inositol=ADP +1-Phosphatidyl-1D-myo-inositol 3-phosphate	Golgi apparatus|endoplasmic reticulum|cytosol|nucleus	Phosphatidylinositol phosphate metabolism	false	R03362	R03362	C01194 (R03362) C04549
C01194 (R02654) C01288	directed	R02654	C01194 (R02654) C01288	UDP-N-acetyl-D-glucosamine+1-Phosphatidyl-D-myo-inositol=UDP +N-Acetyl-D-glucosaminylphosphatidylinositol	endoplasmic reticulum|cytosol	Phosphatidylinositol phosphate metabolism	false	R02654	R02654	C01194 (R02654) C01288
C01194 (R03361) C01277	directed	R03361	C01194 (R03361) C01277	ATP+1-Phosphatidyl-D-myo-inositol=ADP +1-Phosphatidyl-1D-myo-inositol 4-phosphate	Golgi apparatus|endoplasmic reticulum|nucleus|mitochondria	Phosphatidylinositol phosphate metabolism	false	R03361	R03361	C01194 (R03361) C01277
C01190 (RE2680) C01290	directed	RE2680	C01190 (RE2680) C01290	UDP-galactose+Glucosylceramide = H('+)+UDP+Lactosylceramide	Golgi apparatus|cytosol	Glycosphingolipid metabolism	false	RE2680	RE2680	C01190 (RE2680) C01290
C01190 (R01498) C00195	directed	R01498	C01190 (R01498) C00195	Glucosylceramide+H2O=D-Glucose+N-Acylsphingosine	Golgi apparatus|lysosomes|cytosol	Glycosphingolipid metabolism	false	R01498	R01498	C01190 (R01498) C00195
C00695 (RE1834) C01794	bidirectional	RE1834	C00695 (RE1834) C01794	"H(,2)O+choloyl-CoA = 3""a"",7""a"",12""a""-trihydroxy-5""b""-cholanoic acid+CoA+H('+)"	cytosol|mitochondria|peroxisomes	Bile acid biosynthesis	true	RE1834	RE1834	C00695 (RE1834) C01794
C00695 (R02794) C01794	directed	R02794	C00695 (R02794) C01794	"ATP+3alpha,7alpha,12alpha-Trihydroxy-5beta-cholanate+CoA=AMP+ Pyrophosphate+Choloyl-CoA"	endoplasmic reticulum|cytosol	Bile acid biosynthesis	false	R02794	R02794	C00695 (R02794) C01794
C00681 (RE2911) C03372	bidirectional	RE2911	C00681 (RE2911) C03372	NADPH+H('+)+1-acyl-glycerone phosphate = NADP('+)+1-acyl-`sn`-glycerol 3-phosphate	cytosol	Glycerophospholipid metabolism	true	RE2911	RE2911	C00681 (RE2911) C03372
C00681 (R02760) C00416	directed	R02760	C00681 (R02760) C00416	"2,3-Dehydroacyl-CoA+1-Acyl-sn-glycerol 3-phosphate=CoA +Phosphatidate"	endoplasmic reticulum|cytosol|mitochondria	Glycerophospholipid metabolism	false	R02760	R02760	C00681 (R02760) C00416
C00641 (RE3048) CE5650	bidirectional	RE3048	C00641 (RE3048) CE5650	"phosphatidylethanolamine+mannose""a""1-2mannose""a""1-6(ethanolaminephosphate-2)mannose""a""1-4glucosaminyl-acyl-phosphatidylinositol = 1,2-diacyl-`sn`-glycerol+EtNP-Man-Man-(EtNP)Man-GlcN-acyl-PI"	endoplasmic reticulum|cytosol	Phosphatidylinositol phosphate metabolism	true	RE3048	RE3048	C00641 (RE3048) CE5650
C00641 (RE3048) CE5964	undirected	RE3048	C00641 (RE3048) CE5964	"phosphatidylethanolamine+mannose""a""1-2mannose""a""1-6(ethanolaminephosphate-2)mannose""a""1-4glucosaminyl-acyl-phosphatidylinositol = 1,2-diacyl-`sn`-glycerol+EtNP-Man-Man-(EtNP)Man-GlcN-acyl-PI"	endoplasmic reticulum|cytosol	Phosphatidylinositol phosphate metabolism	true	RE3048	RE3048	C00641 (RE3048) CE5964
C00550 (R02541) C00195	directed	R02541	C00550 (R02541) C00195	Sphingomyelin+H2O=N-Acylsphingosine+Choline phosphate	Golgi apparatus|lysosomes|endoplasmic reticulum|cytosol	Glycosphingolipid metabolism	false	R02541	R02541	C00550 (R02541) C00195
C00468 (R02353) C00951	bidirectional	R02353	C00468 (R02353) C00951	Estradiol-17beta+NADP+=Estrone+NADPH+H+	endoplasmic reticulum|cytosol	Androgen and estrogen biosynthesis and metabolism	true	R02353	R02353	C00468 (R02353) C00951
C00468 (R02352) C00951	bidirectional	R02352	C00468 (R02352) C00951	Estradiol-17beta+NAD+=Estrone+NADH+H+	endoplasmic reticulum|cytosol	Androgen and estrogen biosynthesis and metabolism	true	R02352	R02352	C00468 (R02352) C00951
C00468 (R02358) C11133	directed	R02358	C00468 (R02358) C11133	Estrone+UDPglucuronate=Estrone glucuronide+UDP	endoplasmic reticulum|cytosol	Androgen and estrogen biosynthesis and metabolism	false	R02358	R02358	C00468 (R02358) C11133
C00468 (RE2235) C05300	directed	RE2235	C00468 (RE2235) C05300	"NADPH+O(,2)+H('+)+estrone = H(,2)O+NADP('+)+16""a""-hydroxyestrone"	endoplasmic reticulum|cytosol	Androgen and estrogen biosynthesis and metabolism	false	RE2235	RE2235	C00468 (RE2235) C05300
C00468 (R02350) C02538	directed	R02350	C00468 (R02350) C02538	"3'-Phosphoadenylyl sulfate+Estrone=Adenosine3',5'-bisphosphate+Estrone 3-sulfate"	cytosol	Androgen and estrogen biosynthesis and metabolism	false	R02350	R02350	C00468 (R02350) C02538
C00422 (R02250) C00641	directed	R02250	C00422 (R02250) C00641	"Triacylglycerol+H2O=1,2-Diacyl-sn-glycerol+Fatty acid"	lysosomes|cytosol|extracellular	Glycerophospholipid metabolism	false	R02250	R02250	C00422 (R02250) C00641
C00422 (R02251) C00641	directed	R02251	C00422 (R02251) C00641	"Triacylglycerol+CoA=1,2-Diacyl-sn-glycerol+Acyl-CoA"	endoplasmic reticulum|cytosol	Glycerophospholipid metabolism	false	R02251	R02251	C00422 (R02251) C00641
C00422 (R01369) C00165	directed	R01369	C00422 (R01369) C00165	Triacylglycerol+H2O=Diacylglycerol+Carboxylate	lysosomes|cytosol|extracellular	Glycerophospholipid metabolism	false	R01369	R01369	C00422 (R01369) C00165
C00422 (R01369) C00060	directed	R01369	C00422 (R01369) C00060	Triacylglycerol+H2O=Diacylglycerol+Carboxylate	lysosomes|cytosol|extracellular	Glycerophospholipid metabolism	false	R01369	R01369	C00422 (R01369) C00060
C00416 (RE3273) C01194	bidirectional	RE3273	C00416 (RE3273) C01194	"H(,2)O+L-""a""-Phosphatidylinositol = `myo`-inositol+phosphatidate+H('+)"	Golgi apparatus|endoplasmic reticulum|cytosol	Phosphatidylinositol phosphate metabolism	true	RE3273	RE3273	C00416 (RE3273) C01194
C00416 (R02241) C00681	directed	R02241	C00416 (R02241) C00681	Phosphatidate+CoA=1-Acyl-sn-glycerol 3-phosphate+Acyl-CoA	endoplasmic reticulum|cytosol|mitochondria	Glycerophospholipid metabolism	false	R02241	R02241	C00416 (R02241) C00681
C00370 (R02114) C04230	bidirectional	R02114	C00370 (R02114) C04230	Phosphatidylcholine+Sterol=1-Acyl-sn-glycero-3-phosphocholine+ Steryl ester	extracellular	Glycerophospholipid metabolism	true	R02114	R02114	C00370 (R02114) C04230
C00370 (R02114) C01958	bidirectional	R02114	C00370 (R02114) C01958	Phosphatidylcholine+Sterol=1-Acyl-sn-glycero-3-phosphocholine+ Steryl ester	extracellular	Glycerophospholipid metabolism	true	R02114	R02114	C00370 (R02114) C01958
C00350 (RE3267) C00641	bidirectional	RE3267	C00350 (RE3267) C00641	"CDP-ethanolamine+1,2-diacyl-`sn`-glycerol = CMP+phosphatidylethanolamine+H('+)"	Golgi apparatus|endoplasmic reticulum|extracellular|nucleus|mitochondria	Glycerophospholipid metabolism	true	RE3267	RE3267	C00350 (RE3267) C00641
C00350 (RE3048) CE5964	bidirectional	RE3048	C00350 (RE3048) CE5964	"phosphatidylethanolamine+mannose""a""1-2mannose""a""1-6(ethanolaminephosphate-2)mannose""a""1-4glucosaminyl-acyl-phosphatidylinositol = 1,2-diacyl-`sn`-glycerol+EtNP-Man-Man-(EtNP)Man-GlcN-acyl-PI"	endoplasmic reticulum|cytosol	Phosphatidylinositol phosphate metabolism	true	RE3048	RE3048	C00350 (RE3048) CE5964
C00350 (RE3048) CE5650	undirected	RE3048	C00350 (RE3048) CE5650	"phosphatidylethanolamine+mannose""a""1-2mannose""a""1-6(ethanolaminephosphate-2)mannose""a""1-4glucosaminyl-acyl-phosphatidylinositol = 1,2-diacyl-`sn`-glycerol+EtNP-Man-Man-(EtNP)Man-GlcN-acyl-PI"	endoplasmic reticulum|cytosol	Phosphatidylinositol phosphate metabolism	true	RE3048	RE3048	C00350 (RE3048) CE5650
C00350 (R02053) C04438	directed	R02053	C00350 (R02053) C04438	Phosphatidylethanolamine+H2O <=>1-Acyl-sn-glycero-3-phosphoethanolamine+Fatty acid	endoplasmic reticulum|cytosol|extracellular|mitochondria	Glycerophospholipid metabolism	false	R02053	R02053	C00350 (R02053) C04438
C00350 (RE3298) C02737	bidirectional	RE3298	C00350 (RE3298) C02737	"phosphatidylethanolamine+L-serine = ethanolamine+L-""a""-Phosphatidylserine"	cytosol	Glycerophospholipid metabolism	true	RE3298	RE3298	C00350 (RE3298) C02737
C00350 (R02056) C01241	directed	R02056	C00350 (R02056) C01241	S-Adenosyl-L-methionine+Phosphatidylethanolamine <=>S-Adenosyl-L-homocysteine+Phosphatidyl-N-methylethanolamine	endoplasmic reticulum|cytosol|mitochondria	Glycerophospholipid metabolism	false	R02056	R02056	C00350 (R02056) C01241
C00350 (RE3048) C00641	bidirectional	RE3048	C00350 (RE3048) C00641	"phosphatidylethanolamine+mannose""a""1-2mannose""a""1-6(ethanolaminephosphate-2)mannose""a""1-4glucosaminyl-acyl-phosphatidylinositol = 1,2-diacyl-`sn`-glycerol+EtNP-Man-Man-(EtNP)Man-GlcN-acyl-PI"	endoplasmic reticulum|cytosol	Phosphatidylinositol phosphate metabolism	true	RE3048	RE3048	C00350 (RE3048) C00641
C00350 (R02051) C00416	directed	R02051	C00350 (R02051) C00416	Phosphatidylethanolamine+H2O=Ethanolamine+Phosphatidate	Golgi apparatus|endoplasmic reticulum|cytosol|mitochondria	Glycerophospholipid metabolism	false	R02051	R02051	C00350 (R02051) C00416
C00344 (RE1197) C05980	directed	RE1197	C00344 (RE1197) C05980	CDP-diacylglycerol+phosphatidylglycerol = CMP+diphosphatidylglycerol+H('+)	cytosol	Glycerophospholipid metabolism	false	RE1197	RE1197	C00344 (RE1197) C05980
C00269 (R01802) C01194	directed	R01802	C00269 (R01802) C01194	CDPdiacylglycerol+myo-Inositol=CMP +1-Phosphatidyl-D-myo-inositol	Golgi apparatus|endoplasmic reticulum|cytosol	Phosphatidylinositol phosphate metabolism	false	R01802	R01802	C00269 (R01802) C01194
C00195 (R06522) C02960	bidirectional	R06522	C00195 (R06522) C02960	Ceramide 1-phosphate+H2O=N-Acylsphingosine+Orthophosphate	Golgi apparatus|endoplasmic reticulum|cytosol	Glycosphingolipid metabolism	true	R06522	R06522	C00195 (R06522) C02960
C00195 (R01495) C02960	directed	R01495	C00195 (R01495) C02960	ATP+N-Acylsphingosine=ADP+Ceramide 1-phosphate	cytosol	Glycosphingolipid metabolism	false	R01495	R01495	C00195 (R01495) C02960
C00195 (RE2677) C02686	directed	RE2677	C00195 (RE2677) C02686	UDP-galactose+ceramide = H('+)+UDP+galactosylceramide	Golgi apparatus|endoplasmic reticulum|cytosol|extracellular|nucleus	Glycosphingolipid metabolism	false	RE2677	RE2677	C00195 (RE2677) C02686
C00195 (R01497) C01190	directed	R01497	C00195 (R01497) C01190	UDPglucose+N-Acylsphingosine=UDP+Glucosylceramide	Golgi apparatus|endoplasmic reticulum|cytosol|extracellular	Glycosphingolipid metabolism	false	R01497	R01497	C00195 (R01497) C01190
C00195 (R01891) C00550	directed	R01891	C00195 (R01891) C00550	CDPcholine+N-Acylsphingosine=CMP+Sphingomyelin	Golgi apparatus|endoplasmic reticulum|cytosol|nucleus	Glycosphingolipid metabolism	false	R01891	R01891	C00195 (R01891) C00550
C00195 (R01494) C00319	directed	R01494	C00195 (R01494) C00319	N-Acylsphingosine+H2O=Fatty acid+Sphingosine	Golgi apparatus|lysosomes|endoplasmic reticulum|cytosol|mitochondria	Glycosphingolipid metabolism	false	R01494	R01494	C00195 (R01494) C00319
C00195 (R01493) C00319	directed	R01493	C00195 (R01493) C00319	N-Acylsphingosine+H2O=Carboxylate+Sphingosine	Golgi apparatus|lysosomes|endoplasmic reticulum|cytosol|mitochondria	Glycosphingolipid metabolism	false	R01493	R01493	C00195 (R01493) C00319
C00195 (R01493) C00060	directed	R01493	C00195 (R01493) C00060	N-Acylsphingosine+H2O=Carboxylate+Sphingosine	Golgi apparatus|lysosomes|endoplasmic reticulum|cytosol|mitochondria	Glycosphingolipid metabolism	false	R01493	R01493	C00195 (R01493) C00060
C00189 (RE3298) C00350	bidirectional	RE3298	C00189 (RE3298) C00350	"phosphatidylethanolamine+L-serine = ethanolamine+L-""a""-Phosphatidylserine"	cytosol	Glycerophospholipid metabolism	true	RE3298	RE3298	C00189 (RE3298) C00350
C00189 (RE3298) C02737	undirected	RE3298	C00189 (RE3298) C02737	"phosphatidylethanolamine+L-serine = ethanolamine+L-""a""-Phosphatidylserine"	cytosol	Glycerophospholipid metabolism	true	RE3298	RE3298	C00189 (RE3298) C02737
C00187 (RE3330) CE6321	bidirectional	RE3330	C00187 (RE3330) CE6321	cholesterol+phosphatidylcholine = 1-acyl-2-lyso-phosphatidylcholine+acyl-cholesterol	extracellular	Glycerophospholipid metabolism	true	RE3330	RE3330	C00187 (RE3330) CE6321
C00187 (RE3329) C04233	bidirectional	RE3329	C00187 (RE3329) C04233	cholesterol+phosphatidylcholine = 2-acyl-`sn`-glycero-3-phosphocholine+acyl-cholesterol	extracellular	Glycerophospholipid metabolism	true	RE3329	RE3329	C00187 (RE3329) C04233
C00187 (R01461) C02530	directed	R01461	C00187 (R01461) C02530	Acyl-CoA+Cholesterol=CoA+Cholesterol ester	endoplasmic reticulum|cytosol	Bile acid biosynthesis	false	R01461	R01461	C00187 (R01461) C02530
C00187 (RE3330) C02530	bidirectional	RE3330	C00187 (RE3330) C02530	cholesterol+phosphatidylcholine = 1-acyl-2-lyso-phosphatidylcholine+acyl-cholesterol	extracellular	Glycerophospholipid metabolism	true	RE3330	RE3330	C00187 (RE3330) C02530
C00187 (RE3329) C02530	bidirectional	RE3329	C00187 (RE3329) C02530	cholesterol+phosphatidylcholine = 2-acyl-`sn`-glycero-3-phosphocholine+acyl-cholesterol	extracellular	Glycerophospholipid metabolism	true	RE3329	RE3329	C00187 (RE3329) C02530
C00165 (R05209) C01885	directed	R05209	C00165 (R05209) C01885	Diacylglycerol+H2O=Acylglycerol+Carboxylate	lysosomes|cytosol|extracellular	Glycerophospholipid metabolism	false	R05209	R05209	C00165 (R05209) C01885
C00157 (RE3330) CE6321	bidirectional	RE3330	C00157 (RE3330) CE6321	cholesterol+phosphatidylcholine = 1-acyl-2-lyso-phosphatidylcholine+acyl-cholesterol	extracellular	Glycerophospholipid metabolism	true	RE3330	RE3330	C00157 (RE3330) CE6321
C00157 (R04514) C04233	bidirectional	R04514	C00157 (R04514) C04233	Phosphatidylcholine+Retinol-(cellular-retinol-binding-protein) <=>2-Acyl-sn-glycero-3-phosphocholine +Retinyl-ester-(cellular-retinol-binding-protein)	endoplasmic reticulum|cytosol		true	R04514	R04514	C00157 (R04514) C04233
C00157 (RE3329) C04233	bidirectional	RE3329	C00157 (RE3329) C04233	cholesterol+phosphatidylcholine = 2-acyl-`sn`-glycero-3-phosphocholine+acyl-cholesterol	extracellular	Glycerophospholipid metabolism	true	RE3329	RE3329	C00157 (RE3329) C04233
C00157 (R07064) C04230	directed	R07064	C00157 (R07064) C04230	Phosphatidylcholine+H2O=1-Acyl-sn-glycero-3-phosphocholine +Linoleate	endoplasmic reticulum|cytosol|extracellular|mitochondria	Linoleate metabolism	false	R07064	R07064	C00157 (R07064) C04230
C00157 (R01315) C04230	directed	R01315	C00157 (R01315) C04230	Phosphatidylcholine+H2O=1-Acyl-sn-glycero-3-phosphocholine +Fatty acid	endoplasmic reticulum|cytosol|extracellular|mitochondria	Glycerophospholipid metabolism	false	R01315	R01315	C00157 (R01315) C04230
C00157 (R02114) C04230	bidirectional	R02114	C00157 (R02114) C04230	Phosphatidylcholine+Sterol=1-Acyl-sn-glycero-3-phosphocholine+ Steryl ester	extracellular	Glycerophospholipid metabolism	true	R02114	R02114	C00157 (R02114) C04230
C00157 (RE3330) C02530	bidirectional	RE3330	C00157 (RE3330) C02530	cholesterol+phosphatidylcholine = 1-acyl-2-lyso-phosphatidylcholine+acyl-cholesterol	extracellular	Glycerophospholipid metabolism	true	RE3330	RE3330	C00157 (RE3330) C02530
C00157 (RE3329) C02530	bidirectional	RE3329	C00157 (RE3329) C02530	cholesterol+phosphatidylcholine = 2-acyl-`sn`-glycero-3-phosphocholine+acyl-cholesterol	extracellular	Glycerophospholipid metabolism	true	RE3329	RE3329	C00157 (RE3329) C02530
C00157 (R02114) C01958	bidirectional	R02114	C00157 (R02114) C01958	Phosphatidylcholine+Sterol=1-Acyl-sn-glycero-3-phosphocholine+ Steryl ester	extracellular	Glycerophospholipid metabolism	true	R02114	R02114	C00157 (R02114) C01958
C00157 (R07064) C01595	directed	R07064	C00157 (R07064) C01595	Phosphatidylcholine+H2O=1-Acyl-sn-glycero-3-phosphocholine +Linoleate	endoplasmic reticulum|cytosol|extracellular|mitochondria	Linoleate metabolism	false	R07064	R07064	C00157 (R07064) C01595
C00157 (R02114) C00370	undirected	R02114	C00157 (R02114) C00370	Phosphatidylcholine+Sterol=1-Acyl-sn-glycero-3-phosphocholine+ Steryl ester	extracellular	Glycerophospholipid metabolism	true	R02114	R02114	C00157 (R02114) C00370
C00157 (RE3330) C00187	undirected	RE3330	C00157 (RE3330) C00187	cholesterol+phosphatidylcholine = 1-acyl-2-lyso-phosphatidylcholine+acyl-cholesterol	extracellular	Glycerophospholipid metabolism	true	RE3330	RE3330	C00157 (RE3330) C00187
C00157 (RE3329) C00187	undirected	RE3329	C00157 (RE3329) C00187	cholesterol+phosphatidylcholine = 2-acyl-`sn`-glycero-3-phosphocholine+acyl-cholesterol	extracellular	Glycerophospholipid metabolism	true	RE3329	RE3329	C00157 (RE3329) C00187
C00137 (RE3273) C01194	bidirectional	RE3273	C00137 (RE3273) C01194	"H(,2)O+L-""a""-Phosphatidylinositol = `myo`-inositol+phosphatidate+H('+)"	Golgi apparatus|endoplasmic reticulum|cytosol	Phosphatidylinositol phosphate metabolism	true	RE3273	RE3273	C00137 (RE3273) C01194
C00137 (RE3273) C00416	undirected	RE3273	C00137 (RE3273) C00416	"H(,2)O+L-""a""-Phosphatidylinositol = `myo`-inositol+phosphatidate+H('+)"	Golgi apparatus|endoplasmic reticulum|cytosol	Phosphatidylinositol phosphate metabolism	true	RE3273	RE3273	C00137 (RE3273) C00416
C00116 (R01350) C00422	directed	R01350	C00116 (R01350) C00422	Glycerol+Fatty acid=Triacylglycerol	lysosomes|cytosol|extracellular	Glycerophospholipid metabolism	false	R01350	R01350	C00116 (R01350) C00422
C00093 (R02617) C00681	directed	R02617	C00093 (R02617) C00681	"2,3-Dehydroacyl-CoA+sn-Glycerol 3-phosphate=CoA +1-Acyl-sn-glycerol 3-phosphate"	cytosol|mitochondria	Glycerophospholipid metabolism	false	R02617	R02617	C00093 (R02617) C00681
C00093 (R00851) C00681	directed	R00851	C00093 (R00851) C00681	sn-Glycerol 3-phosphate+Acyl-CoA=1-Acyl-sn-glycerol3-phosphate+CoA	cytosol|mitochondria	Glycerophospholipid metabolism	false	R00851	R00851	C00093 (R00851) C00681
C00065 (RE3298) C02737	bidirectional	RE3298	C00065 (RE3298) C02737	"phosphatidylethanolamine+L-serine = ethanolamine+L-""a""-Phosphatidylserine"	cytosol	Glycerophospholipid metabolism	true	RE3298	RE3298	C00065 (RE3298) C02737
C00065 (RE3298) C00350	undirected	RE3298	C00065 (RE3298) C00350	"phosphatidylethanolamine+L-serine = ethanolamine+L-""a""-Phosphatidylserine"	cytosol	Glycerophospholipid metabolism	true	RE3298	RE3298	C00065 (RE3298) C00350
C00065 (RE3298) C00189	bidirectional	RE3298	C00065 (RE3298) C00189	"phosphatidylethanolamine+L-serine = ethanolamine+L-""a""-Phosphatidylserine"	cytosol	Glycerophospholipid metabolism	true	RE3298	RE3298	C00065 (RE3298) C00189
C00060 (R01493) C00319	undirected	R01493	C00060 (R01493) C00319	N-Acylsphingosine+H2O=Carboxylate+Sphingosine	Golgi apparatus|lysosomes|endoplasmic reticulum|cytosol|mitochondria	Glycosphingolipid metabolism	false	R01493	R01493	C00060 (R01493) C00319
C00060 (R01369) C00165	undirected	R01369	C00060 (R01369) C00165	Triacylglycerol+H2O=Diacylglycerol+Carboxylate	lysosomes|cytosol|extracellular	Glycerophospholipid metabolism	false	R01369	R01369	C00060 (R01369) C00165
C00043 (R02654) C01288	directed	R02654	C00043 (R02654) C01288	UDP-N-acetyl-D-glucosamine+1-Phosphatidyl-D-myo-inositol=UDP +N-Acetyl-D-glucosaminylphosphatidylinositol	endoplasmic reticulum|cytosol	Phosphatidylinositol phosphate metabolism	false	R02654	R02654	C00043 (R02654) C01288
C00043 (R02654) C01194	undirected	R02654	C00043 (R02654) C01194	UDP-N-acetyl-D-glucosamine+1-Phosphatidyl-D-myo-inositol=UDP +N-Acetyl-D-glucosaminylphosphatidylinositol	endoplasmic reticulum|cytosol	Phosphatidylinositol phosphate metabolism	false	R02654	R02654	C00043 (R02654) C01194

## Sheet: Table S13
Canonical Name	Category	Compound.approximateMW	Compound.casnum	Compound.cid	Compound.formula	Compound.mw	Compound.name	Compound.pubchemcid	Compound.synonyms	Name	Shared name	Type	Compound.smiles
Carboxylate	Compound	44	NULL	C00060	CO2R	0	Carboxylate		Carboxylate|R-COOH|Carboxylic acid|Monocarboxylate	C00060	C00060	Compound	NULL
L-Serine	Compound	105	56-45-1	C00065	C3H7NO3	105.093	L-Serine	5951	L-Serine|L-3-Hydroxy-alanine|L-2-Amino-3-hydroxypropionic acid|Serine|(2S)-2-amino-3-hydroxypropanoic acid	C00065	C00065	Compound	C([C@@H](C(=O)O)N)O
Choline	Compound	104	62-49-7	C00114	C5H14NO	104.171	Choline	305	Choline|Bilineurine|2-hydroxyethyl(trimethyl)azanium	C00114	C00114	Compound	C[N+](C)(C)CCO
Glycerol	Compound	92	56-81-5	C00116	C3H8O3	92.0938	Glycerol	753	Glycerol|Glycerin|"1,2,3-Trihydroxypropane"|"1,2,3-Propanetriol"|"propane-1,2,3-triol"	C00116	C00116	Compound	C(C(CO)O)O
Phosphatidylcholine	Input Compound	2049	8002-43-5	C00157	C10H18NO8PR2	0	Phosphatidylcholine	452110	Phosphatidylcholine|"1,2-Diacyl-sn-glycero-3-phosphocholine"|Lecithin|Choline phosphatide|Phosphatidyl-N-trimethylethanolamine|3-sn-Phosphatidylcholine	C00157	C00157	Compound	CCCCCC(C(CC(C(CCCCCCCC(=O)OCC(COP(=O)([O-])OCC[N+](C)(C)C)OC(=O)CCCCCCCCC(C(CC(C(CC(C(C)I)I)I)I)I)I)I)I)I)I
Diacylglycerol	Compound	0	NULL	C00165	C5H6O5R2	0	Diacylglycerol	99931	Diacylglycerol|Diglyceride	C00165	C00165	Compound	NULL
Cholesterol	Compound	386	57-88-5	C00187	C27H46O	386.654	Cholesterol	5997	Cholesterol|Cholest-5-en-3beta-ol|"(3S,8S,9S,10R,13R,14S,17R)-10,13-dimethyl-17-[(2R)-6-methylheptan-2-yl]-2,3,4,7,8,9,11,12,14,15,16,17-dodecahydro-1H-cyclopenta[a]phenanthren-3-ol"	C00187	C00187	Compound	CC(C)CCC[C@@H](C)[C@H]1CC[C@@H]2[C@@]1(CC[C@H]3[C@H]2CC=C4[C@@]3(CC[C@@H](C4)O)C)C
N-Acylsphingosine	Input Compound	326	NULL	C00195	C19H36NO3R	0	N-Acylsphingosine	5289390	N-Acylsphingosine|Ceramide	C00195	C00195	Compound	OC[C@H](NC(CCCCCCCCCCC)=O)[C@H](O)/C=C/CCCCCCCCCCCCC
Arachidonate	Compound	304	506-32-1	C00219	C20H32O2	304.467	Arachidonate	231	Arachidonate|"cis-5,8,11,14-Eicosatetraenoic acid"|"(5Z,8Z,11Z,14Z)-Icosatetraenoic acid"|Arachidonic acid|"(5Z,8Z,11Z,14Z)-icosa-5,8,11,14-tetraenoic acid"	C00219	C00219	Compound	CCCCCC=CCC=CCC=CCC=CCCCC(=O)O
Sphingosine	Compound	299	123-78-4	C00319	C18H37NO2	299.492	Sphingosine	31270	Sphingosine|Sphing-4-enine|Sphingenine|Sphingoid|"(E,2S,3R)-2-aminooctadec-4-ene-1,3-diol"	C00319	C00319	Compound	CCCCCCCCCCCCCC=C[C@H]([C@H](CO)N)O
Sterol	Input Compound	248	NULL	C00370	C17H28O	248.404	Sterol		Sterol|"2,3,4,5,6,7,8,9,10,11,12,13,14,15,16,17-hexadecahydro-1H-cyclopenta[a]phenanthren-3-ol"	C00370	C00370	Compound	OC1CCC2C(CCC3C4CCCC4CCC23)C1
Phosphatidate	Compound	596	NULL	C00416	C5H7O8PR2	0	Phosphatidate	5873088	Phosphatidate|Phosphatidic acid|3-sn-Phosphatidate|"1,2-Diacyl-sn-glycerol 3-phosphate"	C00416	C00416	Compound	COCCCCCCCCCCCC(=O)OC[C@@H](COP(=O)(O)O)OC(=O)CCCCCCCCCCCOC
Triacylglycerol	Input Compound	0	NULL	C00422	C6H5O6R3	0	Triacylglycerol	3246953	Triacylglycerol|Triglyceride	C00422	C00422	Compound	NULL
Carnitine	Input Compound	162	461-06-3	C00487	C7H16NO3	162.207	Carnitine		Carnitine|gamma-Trimethyl-hydroxybutyrobetaine|3-Hydroxy-4-trimethylammoniobutanoate|(3-carboxy-2-hydroxypropyl)-trimethylazanium	C00487	C00487	Compound	C[N+](C)(C)CC(O)CC(O)=O
Sphingomyelin	Input Compound	492	NULL	C00550	C24H49N2O6PR	0	Sphingomyelin	5283588	Sphingomyelin	C00550	C00550	Compound	CCCCCCCCCCCCCCCCCC(=O)N[C@@H](COP(=O)(O)OCC[N+](C)(C)C)[C@@H](\C=C\CCCCC
1,2-Diacyl-sn-glycerol	Compound	0	NULL	C00641	C5H6O5R2	0	"1,2-Diacyl-sn-glycerol"		"1,2-Diacyl-sn-glycerol"|"D-1,2-Diacylglycerol"|"1,2-Diacylglycerol"|"L-1,2-Diacylglycerol"	C00641	C00641	Compound	NULL
sn-glycero-3-Phosphocholine	Compound	258	NULL	C00670	C8H21NO6P	258.229	sn-glycero-3-Phosphocholine	439285	sn-glycero-3-Phosphocholine|Glycerophosphocholine|"2-[[(2R)-2,3-dihydroxypropoxy]-hydroxyphosphoryl]oxyethyl-trimethylazanium"	C00670	C00670	Compound	C[N+](C)(C)CCOP(=O)(O)OC[C@@H](CO)O
4-Trimethylammoniobutanoate	Compound	146	NULL	C01181	C7H16NO2	146.207	4-Trimethylammoniobutanoate	134	4-Trimethylammoniobutanoate|3-carboxypropyl(trimethyl)azanium	C01181	C01181	Compound	C[N+](C)(C)CCCC(=O)O
Glucosylceramide	Input Compound	488	NULL	C01190	C25H46NO8R	0	Glucosylceramide	6475228	Glucosylceramide|Glucocerebroside|D-Glucosyl-N-acylsphingosine	C01190	C01190	Compound	O[C@H](/C=C/CCCCCCCCCCCCC)[C@@H](NC(CCCCCCCCCCC)=O)CO[C@H]1[C@H](O)[C@@H](O)[C@H](O)[C@@H](CO)O1
beta-D-Galactosyl-1,4-beta-D-glucosylceramide	Compound	650	NULL	C01290	C31H56NO13R	0	"beta-D-Galactosyl-1,4-beta-D-glucosylceramide"	6450208	"beta-D-Galactosyl-1,4-beta-D-glucosylceramide"|Lactosylceramide|Lactosyl-N-acylsphingosine|Gal-beta1->4Glc-beta1->1'Cer|LacCer|Gal-beta1->4Glc-beta1->1'Cer||"D-Galactosyl-1,4-beta-D-glucosylceramide"	C01290	C01290	Compound	CCCCCCCCCCCCCCCCCC(=O)NC(CO[C@H]1[C@@H]([C@H]([C@H]([C@H](O1)CO)OC2[C@@H]([C@H]([C@H]([C@H](O2)CO)O)O)O)O)O)C(\C=C\CCCCCCCCCCCCC)O
Linoleate	Compound	280	60-33-3	C01595	C18H32O2	280.445	Linoleate	3931	Linoleate|"9-cis,12-cis-Octadecadienoic acid"|Linoleic acid|"(9Z,12Z)-Octadecadienoic acid"|"9-cis,12-cis-Octadecadienoate"|"(9Z,12Z)-octadeca-9,12-dienoic acid"	C01595	C01595	Compound	CCCCCC=CCC=CCCCCCCCC(=O)O
Steryl ester	Compound	0	NULL	C01958	C18H27O2R	0	Steryl ester		Steryl ester|Sterol ester	C01958	C01958	Compound	NULL
Cholesterol ester	Compound	413	NULL	C02530	C28H45O2R	0	Cholesterol ester	6449983	Cholesterol ester	C02530	C02530	Compound	NULL
O-Acetylcarnitine	Compound	204	NULL	C02571	C9H18NO4	204.244	O-Acetylcarnitine	18230	O-Acetylcarnitine|O-Acetyl-L-carnitine|[(2R)-2-acetyloxy-3-carboxypropyl]-trimethylazanium	C02571	C02571	Compound	CC(=O)O[C@@H](CC(=O)[O-])C[N+](C)(C)C
Galactosylceramide	Compound	488	NULL	C02686	C25H46NO8R	0	Galactosylceramide	0	Galactosylceramide|Galactocerebroside|D-Galactosylceramide|Cerebroside|D-Galactosyl-N-acylsphingosine	C02686	C02686	Compound	NULL
Phosphatidylserine	Compound	385	NULL	C02737	C8H12NO10PR2	0	Phosphatidylserine	0	Phosphatidylserine|O3-Phosphatidyl-L-serine|Phosphatidyl-L-serine|3-O-sn-Phosphatidyl-L-serine|"1,2-Diacyl-sn-glycerol 3-phospho-L-serine"	C02737	C02737	Compound	CCCC(=O)O[C@H](COC(=O)CC)COP(=O)(O)OC[C@@H](C(=O)O)N
Ceramide 1-phosphate	Compound	406	NULL	C02960	C19H37NO6PR	0	Ceramide 1-phosphate		Ceramide 1-phosphate|Ceramide phosphate	C02960	C02960	Compound	NULL
1-Acyl-sn-glycero-3-phosphocholine	Input Compound	285	NULL	C04230	C9H20NO7PR	0	1-Acyl-sn-glycero-3-phosphocholine	5280634	1-Acyl-sn-glycero-3-phosphocholine|1-Acyl-sn-glycerol-3-phosphocholine|2-Lysophosphatidylcholine|alpha-Acylglycerophosphocholine|2-Lysolecithin|1-Acylglycerophosphocholine	C04230	C04230	Compound	NULL
2-Acyl-sn-glycero-3-phosphocholine	Compound	285	NULL	C04233	C9H20NO7PR	0	2-Acyl-sn-glycero-3-phosphocholine		2-Acyl-sn-glycero-3-phosphocholine|2-Acylglycero-3-phosphocholine|1-Lysolecithin|1-Lysophosphatidylcholine|3-Lysolecithin	C04233	C04233	Compound	NULL
Phosphatidyl-N-dimethylethanolamine	Compound	0	NULL	C04308	C9H16NO8PR2	0	Phosphatidyl-N-dimethylethanolamine		Phosphatidyl-N-dimethylethanolamine	C04308	C04308	Compound	NULL
1-Organyl-2-lyso-sn-glycero-3-phosphocholine	Compound	257	NULL	C04317	C8H20NO6PR	0	1-Organyl-2-lyso-sn-glycero-3-phosphocholine	0	1-Organyl-2-lyso-sn-glycero-3-phosphocholine|1-Radyl-2-lyso-sn-glycero-3-phosphocholine|1-Alkyl-2-lyso-sn-glycero-3-phosphocholine|1-Alkyl-sn-glycero-3-phosphocholine	C04317	C04317	Compound	NULL
3-Dehydroxycarnitine	Compound	0	NULL	C05543	NULL	0	3-Dehydroxycarnitine	0	3-Dehydroxycarnitine	C05543	C05543	Compound	NULL
Sulfatide	Input Compound	908	NULL	C06125	C25H46NO11SR	0	Sulfatide	6451121	Sulfatide|Galactosylceramidesulfate|Cerebroside 3-sulfate	C06125	C06125	Compound	OC[C@@H]1[C@H](O)[C@H](OS(=O)([O-])=O)[C@@H](O)[C@H](OC[C@H](NC(CCCCCCCCCCCCC/C=CCCCCCCCC)=O)[C@H](O)/C=C/CCCCCCCCCCCCC)O1.[Na+]
1-acyl-2-lyso-phosphatidylcholine	Compound	0	NULL	CE6321	C8H19NO6PR	0	1-acyl-2-lyso-phosphatidylcholine						"[#6][N+]([#6])([#6])CCOP([#8-])(=O)OC[C@H]([#8])CO[$([#1,*])] |r,$	acyl_R1$|""","1-acyl-2-lyso-phosphatidylcholine|1-acyl-2-O-hydroxy-PtdCho|2LPC","CE6321","false","CE6321","Compound"
1-alkyl-2-acyl-sn-glycero-3-phosphocholine	Input Compound	0	NULL	CE7098	C8H18NO6PR2	0	1-alkyl-2-acyl-sn-glycero-3-phosphocholine						"[#6][N+]([#6])([#6])CCOP([#8-])(=O)OC[C@H](CO[$([#1,*])])O[$([#1,*])] |r,$		acyl_R1$|""","1-alkyl-2-acyl-sn-glycero-3-phosphocholine|1-alkyl-2-acyl-PC","CE7098","false","CE7098","Compound"

## Sheet: Table S14
Canonical Name	Direction	Interaction	Name	Reaction.equation	Reaction.locations	Reaction.pathway	Reaction.reversible	Reaction.rid	Shared interaction	Shared name
C00060 (R01369) C00165	undirected	R01369	C00060 (R01369) C00165	Triacylglycerol+H2O=Diacylglycerol+Carboxylate	lysosomes|cytosol|extracellular	Glycerophospholipid metabolism	false	R01369	R01369	C00060 (R01369) C00165
C00060 (R01493) C00319	undirected	R01493	C00060 (R01493) C00319	N-Acylsphingosine+H2O=Carboxylate+Sphingosine	Golgi apparatus|lysosomes|endoplasmic reticulum|cytosol|mitochondria	Glycosphingolipid metabolism	false	R01493	R01493	C00060 (R01493) C00319
C00065 (RE3299) C00114	bidirectional	RE3299	C00065 (RE3299) C00114	"phosphatidylcholine+L-serine = choline+L-""a""-Phosphatidylserine"	cytosol	Glycerophospholipid metabolism	true	RE3299	RE3299	C00065 (RE3299) C00114
C00065 (RE3299) C00157	undirected	RE3299	C00065 (RE3299) C00157	"phosphatidylcholine+L-serine = choline+L-""a""-Phosphatidylserine"	cytosol	Glycerophospholipid metabolism	true	RE3299	RE3299	C00065 (RE3299) C00157
C00065 (RE3299) C02737	bidirectional	RE3299	C00065 (RE3299) C02737	"phosphatidylcholine+L-serine = choline+L-""a""-Phosphatidylserine"	cytosol	Glycerophospholipid metabolism	true	RE3299	RE3299	C00065 (RE3299) C02737
C00114 (R01310) C00416	undirected	R01310	C00114 (R01310) C00416	Phosphatidylcholine+H2O=Phosphatidate+Choline	Golgi apparatus|endoplasmic reticulum|cytosol|nucleus	Glycerophospholipid metabolism	false	R01310	R01310	C00114 (R01310) C00416
C00114 (RE3299) C02737	undirected	RE3299	C00114 (RE3299) C02737	"phosphatidylcholine+L-serine = choline+L-""a""-Phosphatidylserine"	cytosol	Glycerophospholipid metabolism	true	RE3299	RE3299	C00114 (RE3299) C02737
C00114 (RE3299) C00157	bidirectional	RE3299	C00114 (RE3299) C00157	"phosphatidylcholine+L-serine = choline+L-""a""-Phosphatidylserine"	cytosol	Glycerophospholipid metabolism	true	RE3299	RE3299	C00114 (RE3299) C00157
C00116 (R01350) C00422	directed	R01350	C00116 (R01350) C00422	Glycerol+Fatty acid=Triacylglycerol	lysosomes|cytosol|extracellular	Glycerophospholipid metabolism	false	R01350	R01350	C00116 (R01350) C00422
C00157 (R01310) C00114	directed	R01310	C00157 (R01310) C00114	Phosphatidylcholine+H2O=Phosphatidate+Choline	Golgi apparatus|endoplasmic reticulum|cytosol|nucleus	Glycerophospholipid metabolism	false	R01310	R01310	C00157 (R01310) C00114
C00157 (RE3329) C00187	undirected	RE3329	C00157 (RE3329) C00187	cholesterol+phosphatidylcholine = 2-acyl-`sn`-glycero-3-phosphocholine+acyl-cholesterol	extracellular	Glycerophospholipid metabolism	true	RE3329	RE3329	C00157 (RE3329) C00187
C00157 (RE3330) C00187	undirected	RE3330	C00157 (RE3330) C00187	cholesterol+phosphatidylcholine = 1-acyl-2-lyso-phosphatidylcholine+acyl-cholesterol	extracellular	Glycerophospholipid metabolism	true	RE3330	RE3330	C00157 (RE3330) C00187
C00157 (R01317) C00219	directed	R01317	C00157 (R01317) C00219	"Phosphatidylcholine+H2O=Lysophospholipid +(5Z,8Z,11Z,14Z)-Icosatetraenoic acid"	endoplasmic reticulum|cytosol|extracellular|mitochondria	Arachidonic acid metabolism	false	R01317	R01317	C00157 (R01317) C00219
C00157 (R02114) C00370	undirected	R02114	C00157 (R02114) C00370	Phosphatidylcholine+Sterol=1-Acyl-sn-glycero-3-phosphocholine+ Steryl ester	extracellular	Glycerophospholipid metabolism	true	R02114	R02114	C00157 (R02114) C00370
C00157 (R01310) C00416	directed	R01310	C00157 (R01310) C00416	Phosphatidylcholine+H2O=Phosphatidate+Choline	Golgi apparatus|endoplasmic reticulum|cytosol|nucleus	Glycerophospholipid metabolism	false	R01310	R01310	C00157 (R01310) C00416
C00157 (R07064) C01595	directed	R07064	C00157 (R07064) C01595	Phosphatidylcholine+H2O=1-Acyl-sn-glycero-3-phosphocholine +Linoleate	endoplasmic reticulum|cytosol|extracellular|mitochondria	Linoleate metabolism	false	R07064	R07064	C00157 (R07064) C01595
C00157 (R02114) C01958	bidirectional	R02114	C00157 (R02114) C01958	Phosphatidylcholine+Sterol=1-Acyl-sn-glycero-3-phosphocholine+ Steryl ester	extracellular	Glycerophospholipid metabolism	true	R02114	R02114	C00157 (R02114) C01958
C00157 (RE3329) C02530	bidirectional	RE3329	C00157 (RE3329) C02530	cholesterol+phosphatidylcholine = 2-acyl-`sn`-glycero-3-phosphocholine+acyl-cholesterol	extracellular	Glycerophospholipid metabolism	true	RE3329	RE3329	C00157 (RE3329) C02530
C00157 (RE3330) C02530	bidirectional	RE3330	C00157 (RE3330) C02530	cholesterol+phosphatidylcholine = 1-acyl-2-lyso-phosphatidylcholine+acyl-cholesterol	extracellular	Glycerophospholipid metabolism	true	RE3330	RE3330	C00157 (RE3330) C02530
C00157 (RE3299) C02737	bidirectional	RE3299	C00157 (RE3299) C02737	"phosphatidylcholine+L-serine = choline+L-""a""-Phosphatidylserine"	cytosol	Glycerophospholipid metabolism	true	RE3299	RE3299	C00157 (RE3299) C02737
C00157 (R02114) C04230	bidirectional	R02114	C00157 (R02114) C04230	Phosphatidylcholine+Sterol=1-Acyl-sn-glycero-3-phosphocholine+ Steryl ester	extracellular	Glycerophospholipid metabolism	true	R02114	R02114	C00157 (R02114) C04230
C00157 (R01315) C04230	directed	R01315	C00157 (R01315) C04230	Phosphatidylcholine+H2O=1-Acyl-sn-glycero-3-phosphocholine +Fatty acid	endoplasmic reticulum|cytosol|extracellular|mitochondria	Glycerophospholipid metabolism	false	R01315	R01315	C00157 (R01315) C04230
C00157 (R07064) C04230	directed	R07064	C00157 (R07064) C04230	Phosphatidylcholine+H2O=1-Acyl-sn-glycero-3-phosphocholine +Linoleate	endoplasmic reticulum|cytosol|extracellular|mitochondria	Linoleate metabolism	false	R07064	R07064	C00157 (R07064) C04230
C00157 (RE3329) C04233	bidirectional	RE3329	C00157 (RE3329) C04233	cholesterol+phosphatidylcholine = 2-acyl-`sn`-glycero-3-phosphocholine+acyl-cholesterol	extracellular	Glycerophospholipid metabolism	true	RE3329	RE3329	C00157 (RE3329) C04233
C00157 (R04514) C04233	bidirectional	R04514	C00157 (R04514) C04233	Phosphatidylcholine+Retinol-(cellular-retinol-binding-protein) <=>2-Acyl-sn-glycero-3-phosphocholine +Retinyl-ester-(cellular-retinol-binding-protein)	endoplasmic reticulum|cytosol		true	R04514	R04514	C00157 (R04514) C04233
C00157 (RE3330) CE6321	bidirectional	RE3330	C00157 (RE3330) CE6321	cholesterol+phosphatidylcholine = 1-acyl-2-lyso-phosphatidylcholine+acyl-cholesterol	extracellular	Glycerophospholipid metabolism	true	RE3330	RE3330	C00157 (RE3330) CE6321
C00187 (RE3329) C02530	bidirectional	RE3329	C00187 (RE3329) C02530	cholesterol+phosphatidylcholine = 2-acyl-`sn`-glycero-3-phosphocholine+acyl-cholesterol	extracellular	Glycerophospholipid metabolism	true	RE3329	RE3329	C00187 (RE3329) C02530
C00187 (RE3330) C02530	bidirectional	RE3330	C00187 (RE3330) C02530	cholesterol+phosphatidylcholine = 1-acyl-2-lyso-phosphatidylcholine+acyl-cholesterol	extracellular	Glycerophospholipid metabolism	true	RE3330	RE3330	C00187 (RE3330) C02530
C00187 (RE3329) C04233	bidirectional	RE3329	C00187 (RE3329) C04233	cholesterol+phosphatidylcholine = 2-acyl-`sn`-glycero-3-phosphocholine+acyl-cholesterol	extracellular	Glycerophospholipid metabolism	true	RE3329	RE3329	C00187 (RE3329) C04233
C00187 (RE3330) CE6321	bidirectional	RE3330	C00187 (RE3330) CE6321	cholesterol+phosphatidylcholine = 1-acyl-2-lyso-phosphatidylcholine+acyl-cholesterol	extracellular	Glycerophospholipid metabolism	true	RE3330	RE3330	C00187 (RE3330) CE6321
C00195 (R01493) C00060	directed	R01493	C00195 (R01493) C00060	N-Acylsphingosine+H2O=Carboxylate+Sphingosine	Golgi apparatus|lysosomes|endoplasmic reticulum|cytosol|mitochondria	Glycosphingolipid metabolism	false	R01493	R01493	C00195 (R01493) C00060
C00195 (R01493) C00319	directed	R01493	C00195 (R01493) C00319	N-Acylsphingosine+H2O=Carboxylate+Sphingosine	Golgi apparatus|lysosomes|endoplasmic reticulum|cytosol|mitochondria	Glycosphingolipid metabolism	false	R01493	R01493	C00195 (R01493) C00319
C00195 (R01494) C00319	directed	R01494	C00195 (R01494) C00319	N-Acylsphingosine+H2O=Fatty acid+Sphingosine	Golgi apparatus|lysosomes|endoplasmic reticulum|cytosol|mitochondria	Glycosphingolipid metabolism	false	R01494	R01494	C00195 (R01494) C00319
C00195 (R01891) C00550	directed	R01891	C00195 (R01891) C00550	CDPcholine+N-Acylsphingosine=CMP+Sphingomyelin	Golgi apparatus|endoplasmic reticulum|cytosol|nucleus	Glycosphingolipid metabolism	false	R01891	R01891	C00195 (R01891) C00550
C00195 (R01497) C01190	directed	R01497	C00195 (R01497) C01190	UDPglucose+N-Acylsphingosine=UDP+Glucosylceramide	Golgi apparatus|endoplasmic reticulum|cytosol|extracellular	Glycosphingolipid metabolism	false	R01497	R01497	C00195 (R01497) C01190
C00195 (RE2677) C02686	directed	RE2677	C00195 (RE2677) C02686	UDP-galactose+ceramide = H('+)+UDP+galactosylceramide	Golgi apparatus|endoplasmic reticulum|cytosol|extracellular|nucleus	Glycosphingolipid metabolism	false	RE2677	RE2677	C00195 (RE2677) C02686
C00195 (R01495) C02960	directed	R01495	C00195 (R01495) C02960	ATP+N-Acylsphingosine=ADP+Ceramide 1-phosphate	cytosol	Glycosphingolipid metabolism	false	R01495	R01495	C00195 (R01495) C02960
C00195 (R06522) C02960	bidirectional	R06522	C00195 (R06522) C02960	Ceramide 1-phosphate+H2O=N-Acylsphingosine+Orthophosphate	Golgi apparatus|endoplasmic reticulum|cytosol	Glycosphingolipid metabolism	true	R06522	R06522	C00195 (R06522) C02960
C00370 (R02114) C01958	bidirectional	R02114	C00370 (R02114) C01958	Phosphatidylcholine+Sterol=1-Acyl-sn-glycero-3-phosphocholine+ Steryl ester	extracellular	Glycerophospholipid metabolism	true	R02114	R02114	C00370 (R02114) C01958
C00370 (R02114) C04230	bidirectional	R02114	C00370 (R02114) C04230	Phosphatidylcholine+Sterol=1-Acyl-sn-glycero-3-phosphocholine+ Steryl ester	extracellular	Glycerophospholipid metabolism	true	R02114	R02114	C00370 (R02114) C04230
C00422 (R01369) C00060	directed	R01369	C00422 (R01369) C00060	Triacylglycerol+H2O=Diacylglycerol+Carboxylate	lysosomes|cytosol|extracellular	Glycerophospholipid metabolism	false	R01369	R01369	C00422 (R01369) C00060
C00422 (R01369) C00165	directed	R01369	C00422 (R01369) C00165	Triacylglycerol+H2O=Diacylglycerol+Carboxylate	lysosomes|cytosol|extracellular	Glycerophospholipid metabolism	false	R01369	R01369	C00422 (R01369) C00165
C00422 (R02251) C00641	directed	R02251	C00422 (R02251) C00641	"Triacylglycerol+CoA=1,2-Diacyl-sn-glycerol+Acyl-CoA"	endoplasmic reticulum|cytosol	Glycerophospholipid metabolism	false	R02251	R02251	C00422 (R02251) C00641
C00422 (R02250) C00641	directed	R02250	C00422 (R02250) C00641	"Triacylglycerol+H2O=1,2-Diacyl-sn-glycerol+Fatty acid"	lysosomes|cytosol|extracellular	Glycerophospholipid metabolism	false	R02250	R02250	C00422 (R02250) C00641
C00487 (R02396) C02571	directed	R02396	C00487 (R02396) C02571	Acetyl-CoA+Carnitine=CoA+O-Acetylcarnitine	endoplasmic reticulum|cytosol|mitochondria	Urea cycle and metabolism of arginine, proline, glutamate, aspartate and asparagine	false	R02396	R02396	C00487 (R02396) C02571
C00487 (R02399) C05543	bidirectional	R02399	C00487 (R02399) C05543	3-Dehydroxycarnitine=Carnitine	cytosol	Lysine metabolism	true	R02399	R02399	C00487 (R02399) C05543
C00550 (R02541) C00195	directed	R02541	C00550 (R02541) C00195	Sphingomyelin+H2O=N-Acylsphingosine+Choline phosphate	Golgi apparatus|lysosomes|endoplasmic reticulum|cytosol	Glycosphingolipid metabolism	false	R02541	R02541	C00550 (R02541) C00195
C00641 (R01321) C00157	directed	R01321	C00641 (R01321) C00157	"CDPcholine+1,2-Diacyl-sn-glycerol=CMP+Phosphatidylcholine"	Golgi apparatus|endoplasmic reticulum|extracellular|nucleus|mitochondria	Glycerophospholipid metabolism	false	R01321	R01321	C00641 (R01321) C00157
C01181 (R02397) C00487	directed	R02397	C01181 (R02397) C00487	4-Trimethylammoniobutanoate+2-Oxoglutarate+Oxygen=Carnitine+ Succinate+CO2	cytosol	Lysine metabolism	false	R02397	R02397	C01181 (R02397) C00487
C01190 (R01498) C00195	directed	R01498	C01190 (R01498) C00195	Glucosylceramide+H2O=D-Glucose+N-Acylsphingosine	Golgi apparatus|lysosomes|cytosol	Glycosphingolipid metabolism	false	R01498	R01498	C01190 (R01498) C00195
C01190 (RE2680) C01290	directed	RE2680	C01190 (RE2680) C01290	UDP-galactose+Glucosylceramide = H('+)+UDP+Lactosylceramide	Golgi apparatus|cytosol	Glycosphingolipid metabolism	false	RE2680	RE2680	C01190 (RE2680) C01290
C01290 (R03355) C01190	directed	R03355	C01290 (R03355) C01190	"beta-D-Galactosyl-1,4-beta-D-glucosylceramide+H2O <=>Glucosylceramide+beta-D-Galactose"	lysosomes|cytosol|extracellular	Glycosphingolipid metabolism	false	R03355	R03355	C01290 (R03355) C01190
C01595 (R07064) C04230	undirected	R07064	C01595 (R07064) C04230	Phosphatidylcholine+H2O=1-Acyl-sn-glycero-3-phosphocholine +Linoleate	endoplasmic reticulum|cytosol|extracellular|mitochondria	Linoleate metabolism	false	R07064	R07064	C01595 (R07064) C04230
C01958 (R02114) C04230	undirected	R02114	C01958 (R02114) C04230	Phosphatidylcholine+Sterol=1-Acyl-sn-glycero-3-phosphocholine+ Steryl ester	extracellular	Glycerophospholipid metabolism	true	R02114	R02114	C01958 (R02114) C04230
C02530 (RE3329) C04233	undirected	RE3329	C02530 (RE3329) C04233	cholesterol+phosphatidylcholine = 2-acyl-`sn`-glycero-3-phosphocholine+acyl-cholesterol	extracellular	Glycerophospholipid metabolism	true	RE3329	RE3329	C02530 (RE3329) C04233
C02530 (RE3330) CE6321	undirected	RE3330	C02530 (RE3330) CE6321	cholesterol+phosphatidylcholine = 1-acyl-2-lyso-phosphatidylcholine+acyl-cholesterol	extracellular	Glycerophospholipid metabolism	true	RE3330	RE3330	C02530 (RE3330) CE6321
C02686 (R03617) C00195	directed	R03617	C02686 (R03617) C00195	Galactosylceramide+H2O=beta-D-Galactose+N-Acylsphingosine	lysosomes|extracellular	Glycosphingolipid metabolism	false	R03617	R03617	C02686 (R03617) C00195
C02686 (R04017) C06125	directed	R04017	C02686 (R04017) C06125	"3'-Phosphoadenylyl sulfate+Galactosylceramide=Adenosine3',5'-bisphosphate+Sulfatide"	Golgi apparatus|cytosol	Glycosphingolipid metabolism	false	R04017	R04017	C02686 (R04017) C06125
C04230 (R02746) C00670	directed	R02746	C04230 (R02746) C00670	1-Acyl-sn-glycero-3-phosphocholine+H2O <=>sn-glycero-3-Phosphocholine+Fatty acid	lysosomes|cytosol|extracellular	Glycerophospholipid metabolism	false	R02746	R02746	C04230 (R02746) C00670
C04308 (RE3511) C00157	directed	RE3511	C04308 (RE3511) C00157	"`S`-adenosyl-L-methionine+phosphatidyl-`N`,`N`-dimethylethanolamine = `S`-adenosyl-L-homocysteine+phosphatidylcholine"	endoplasmic reticulum|cytosol|mitochondria	Glycerophospholipid metabolism	false	RE3511	RE3511	C04308 (RE3511) C00157
C04317 (RE3024) CE7098	bidirectional	RE3024	C04317 (RE3024) CE7098	"H(,2)O+1-alkyl-2-acyl-`sn`-glycero-3-phosphocholine = H('+)+1-alkyl-2-lyso-`sn`-glycero-3-phosphocholine+carboxylate"	endoplasmic reticulum|cytosol|extracellular|mitochondria	Glycerophospholipid metabolism	true	RE3024	RE3024	C04317 (RE3024) CE7098
C06125 (R04856) C02686	directed	R04856	C06125 (R04856) C02686	Sulfatide+H2O=Galactosylceramide+Sulfate	Golgi apparatus|lysosomes|cytosol|extracellular		false	R04856	R04856	C06125 (R04856) C02686
